# Supplementary material for: A Noninvasive Multianalytical Approach for Lung Cancer Diagnosis of Patients with Pulmonary Nodules
Source: Adv Sci (Weinh). 2021 May 7;8(13):2100104. doi: 10.1002/advs.202100104 (PMC8261512; doi:10.1002/advs.202100104)
Supplement: Supplementary file 2 — Supplemental Table 1 [file ADVS-8-2100104-s003.xlsx]

## Sheet: Sheet1
eTable 1: Clinical features of the patients on (a) discovery cohort, and (b) independent validation cohort
a. Discovery Cohort
Patient ID	Patient age	Gender	Smoking history	Drinking history	Family cancer history	Nodule type	Nodule length (cm)	Nodule width(cm)	( Nodule length+Nodule width) /2	Nodule length * Nodule width	Stage	Pathology assessment	Malignancy classification	Blood sample collection date	Tissue sample collection date	Protein biomarkers testing date	cfDNA methylation testing date	ctDNA mutation testing date
P101	53	Male	Yes	No	No	Solid	1.9	1.5	1.7	2.85		Tuberculosis	Benign	2019-6-3	2019-6-3	2019-6-3	2019-7-24	2019-7-25
P104	63	Female	No	No	No	Solid	1.8	1.5	1.65	2.7		Hamartoma	Benign	2019-6-4	/	2019-6-4	2019-7-24	2019-7-25
P106	45	Female	No	No	No	Part-solid	1	0.9	0.95	0.9		Tuberculosis	Benign	2019-6-6	2019-6-6	2019-6-6	2019-7-24	2019-7-25
P107	47	Female	No	No	No	Solid	1.5	0.9	1.2	1.35		Tuberculosis	Benign	2019-6-6	2019-6-6	2019-6-6	2019-7-24	2019-7-25
P114	55	Female	No	No	No	Part-solid	1	0.9	0.95	0.9		Tuberculosis	Benign	2019-6-18	2019-6-18	2019-6-18	2019-7-18	2019-7-25
P12	52	Male	Yes	No	No	Solid	2	1.5	1.75	3		Tuberculosis	Benign	2019-3-1	2019-3-1	2019-3-1	2019-8-1	2019-5-16
P17	53	Male	Yes	No	No	Solid	2	1.5	1.75	3		Granulomatous inflammation	Benign	2019-3-3	2019-3-3	2019-3-3	2019-8-1	2019-5-16
P18	44	Male	No	No	No	Part-solid	2	1	1.5	2		Tuberculosis	Benign	2019-3-7	2019-3-7	2019-3-7	2019-8-1	2019-5-16
P22	53	Female	No	No	No	Solid	2	1.4	1.7	2.8		Tuberculosis	Benign	2019-3-9	2019-3-9	2019-3-9	2019-8-1	2019-5-16
P24	69	Male	No	No	No	Solid	1.2	0.9	1.05	1.08		Tuberculosis	Benign	2019-3-9	2019-3-9	2019-3-9	2019-8-1	2019-5-16
P29	53	Female	No	No	No	Solid	2.2	1.6	1.9	3.52		Sclerosing alveolar cell tumor	Benign	2019-3-10	2019-3-10	2019-3-10	2019-7-31	2019-5-16
P40	50	Male	Yes	No	No	Solid	2	1.4	1.7	2.8		Tuberculosis	Benign	2019-3-19	2019-3-19	2019-3-19	2019-8-1	2019-5-16
P41	37	Male	Yes	No	No	Solid	1.2	1	1.1	1.2		Hamartoma	Benign	2019-3-19	2019-3-19	2019-3-19	2019-8-1	2019-5-16
P43	51	Female	No	No	No	Part-solid	0.9	0.8	0.85	0.72		AAH	Benign	2019-3-20	2019-3-20	2019-3-20	2019-8-1	2019-5-16
P47	56	Female	No	No	Yes	Solid	1.1	1	1.05	1.1		Hamartoma	Benign	2019-3-20	2019-3-20	2019-3-20	2019-8-1	2019-5-16
P52	46	Male	Yes	No	No	Solid	2.4	1.6	2	3.84		Tuberculosis	Benign	2019-3-27	2019-3-27	2019-3-27	2019-8-1	2019-5-16
P54	45	Female	No	No	No	Solid	1.2	1	1.1	1.2		Hamartoma	Benign	2019-3-28	2019-3-28	2019-3-28	2019-7-24	2019-5-11
P58	45	Male	Yes	No	No	Solid	1	1	1	1		Tuberculosis	Benign	2019-3-29	2019-3-29	2019-3-29	2019-8-1	2019-5-16
P63	40	Male	No	No	No	Solid	1	0.8	0.9	0.8		Tuberculosis	Benign	2019-4-9	2019-4-9	2019-4-9	2019-7-24	2019-5-11
P66	50	Male	No	No	Yes	Solid	1.2	1	1.1	1.2		Tuberculosis	Benign	2019-4-15	2019-4-15	2019-4-15	2019-7-24	2019-5-11
P67	51	Female	No	No	Yes	Solid	2.7	1.4	2.05	3.78		Tuberculosis	Benign	2019-4-15	2019-4-15	2019-4-15	2019-8-1	2019-5-11
P72	49	Female	No	No	No	Solid	2.1	1.6	1.85	3.36		Sclerosing alveolar cell tumor	Benign	2019-4-26	2019-4-26	2019-4-26	2019-7-2	2019-5-11
P77	47	Male	No	No	No	Solid	3	3	3	9		Epithelioid vascular mesothelioma	Benign	2019-4-28	/	2019-4-28	2019-7-2	2019-5-11
P86	54	Male	Yes	Yes	No	Solid	1.4	1.4	1.4	1.96		Tuberculosis	Benign	2019-5-6	2019-5-6	2019-5-6	2019-7-24	2019-5-11
P88	49	Female	No	No	No	Solid	1	1	1	1		Hamartoma	Benign	2019-5-7	2019-5-7	2019-5-7	2019-7-24	2019-5-11
P9	55	Male	Yes	No	No	Solid	2.8	2.6	2.7	7.28		Tuberculosis	Benign	2019-2-28	2019-2-28	2019-2-28	2019-8-1	2019-5-16
P94	68	Male	Yes	No	No	Solid	2.4	2.2	2.3	5.28		Tuberculosis	Benign	2019-5-15	2019-5-15	2019-5-15	2019-7-24	2019-7-25
P99	70	Male	Yes	Yes	No	Solid	2	1	1.5	2		Tuberculosis	Benign	2019-5-23	2019-5-23	2019-5-23	2019-7-24	2019-7-25
P10	61	Female	No	No	No	Solid	1.6	1.5	1.55	2.4	Ib	Adenocarcinoma	Malignant	2019-2-28	2019-2-28	2019-2-28	2019-6-13	2019-5-16
P100	64	Female	No	No	Yes	Solid	3	2.5	2.75	7.5	IIIa	Adenocarcinoma	Malignant	2019-6-3	/	2019-6-3	2019-7-18	2019-7-25
P102	60	Male	Yes	Yes	No	Solid	2.2	2	2.1	4.4	Ib	Adenocarcinoma	Malignant	2019-6-4	/	2019-6-4	2019-7-24	2019-7-25
P103	67	Male	Yes	No	No	Solid	2	2	2	4	Ib	Squamous cell carcinoma	Malignant	2019-6-4	/	2019-6-4	2019-7-18	2019-7-25
P105	56	Male	Yes	No	No	Part-solid	2.3	2.1	2.2	4.83	Ia2	Adenocarcinoma	Malignant	2019-6-6	/	2019-6-6	2019-7-18	2019-7-25
P109	80	Male	Yes	No	Yes	Part-solid	3	2	2.5	6	Ia3	Adenocarcinoma	Malignant	2019-6-7	/	2019-6-7	2019-7-18	2019-7-25
P11	52	Male	No	Yes	Yes	Solid	1.8	1.5	1.65	2.7	IIb	Adenocarcinoma	Malignant	2019-3-1	2019-3-1	2019-3-1	2019-7-31	2019-5-16
P110	60	Female	No	No	No	Solid	2.2	1.5	1.85	3.3	Ib	Adenocarcinoma	Malignant	2019-6-7	/	2019-6-7	2019-7-18	2019-7-25
P112	56	Female	No	No	No	Solid	2.3	1.7	2	3.91	Ia3	Adenocarcinoma	Malignant	2019-6-18	/	2019-6-18	2019-7-18	2019-7-25
P113	40	Female	No	No	No	Part-solid	1	0.9	0.95	0.9	Ia1	Adenocarcinoma	Malignant	2019-6-18	/	2019-6-18	2019-7-18	2019-7-25
P115	65	Male	Yes	No	No	Solid	2.1	1.8	1.95	3.78	Ia3	Small cell lung cancer	Malignant	2019-6-19	/	2019-6-19	2019-7-18	2019-7-25
P13	51	Female	No	No	No	Part-solid	2.2	1	1.6	2.2	Ia3	Adenocarcinoma	Malignant	2019-3-1	2019-3-1	2019-3-1	2019-7-31	2019-5-16
P14	64	Male	No	No	No	Part-solid	1.8	1.2	1.5	2.16	Ia2	Adenocarcinoma	Malignant	2019-3-1	/	2019-3-1	2019-7-31	2019-5-16
P15	48	Female	No	No	No	Solid	1.3	1.1	1.2	1.43	Ib	Adenocarcinoma	Malignant	2019-3-3	/	2019-3-3	2019-7-31	2019-5-16
P16	57	Female	No	No	No	Solid	2	1	1.5	2	Ia2	Adenocarcinoma	Malignant	2019-3-3	/	2019-3-3	2019-7-31	2019-5-16
P19	67	Female	No	No	No	Solid	2.5	1.7	2.1	4.25	Ib	Adenocarcinoma	Malignant	2019-3-7	2019-3-7	2019-3-7	2019-7-31	2019-5-16
P20	55	Female	No	No	No	Solid	3	2.8	2.9	8.4	Ib	Adenocarcinoma	Malignant	2019-3-7	2019-3-7	2019-3-7	2019-7-31	2019-5-16
P21	70	Female	No	No	No	Part-solid	2.9	2.8	2.85	8.12	Ia3	Adenocarcinoma	Malignant	2019-3-7	/	2019-3-7	2019-7-31	2019-5-16
P23	51	Male	No	No	No	Part-solid	3	1.9	2.45	5.7	Ib	Adenocarcinoma	Malignant	2019-3-9	2019-3-9	2019-3-9	2019-7-31	2019-5-16
P25	50	Male	Yes	No	No	Solid	2.3	2	2.15	4.6	Ib	Adenocarcinoma	Malignant	2019-3-9	2019-3-9	2019-3-9	2019-7-31	2019-5-16
P26	60	Male	Yes	Yes	No	Solid	2.4	2.3	2.35	5.52	Ib	Squamous cell carcinoma	Malignant	2019-3-9	2019-3-9	2019-3-9	2019-7-31	2019-5-16
P27	64	Male	Yes	Yes	No	Solid	1.6	1.6	1.6	2.56	Ib	Squamous cell carcinoma	Malignant	2019-3-10	2019-3-10	2019-3-10	2019-7-31	2019-5-16
P30	55	Male	Yes	No	Yes	Part-solid	2.6	1.6	2.1	4.16	Ib	Adenocarcinoma	Malignant	2019-3-10	2019-3-10	2019-3-10	2019-7-31	2019-5-16
P31	53	Male	No	No	No	Solid	1	0.9	0.95	0.9	Ib	Adenocarcinoma	Malignant	2019-3-12	/	2019-3-12	2019-7-31	2019-5-16
P32	58	Female	No	No	No	Solid	1.9	1.5	1.7	2.85	IIIa	Adenocarcinoma	Malignant	2019-3-12	2019-3-12	2019-3-12	2019-7-31	2019-5-16
P33	52	Male	No	Yes	Yes	Part-solid	1.2	1	1.1	1.2	Ia2	Adenocarcinoma	Malignant	2019-3-12	/	2019-3-12	2019-7-31	2019-5-16
P35	66	Male	Yes	No	No	Solid	1.9	1.6	1.75	3.04	Ib	Adenocarcinoma	Malignant	2019-3-13	/	2019-3-13	2019-8-1	2019-5-16
P36	51	Female	No	No	Yes	Solid	2.9	2.1	2.5	6.09	IIIa	Adenocarcinoma	Malignant	2019-3-13	2019-3-13	2019-3-13	2019-8-1	2019-5-16
P37	67	Female	No	No	No	Solid	2.9	2.5	2.7	7.25	IIIb	Adenocarcinoma	Malignant	2019-3-19	2019-3-19	2019-3-19	2019-8-1	2019-5-16
P39	40	Female	No	No	No	Solid	1.3	1	1.15	1.3	Ia2	Adenocarcinoma	Malignant	2019-3-19	/	2019-3-19	2019-8-1	2019-5-16
P4	60	Male	No	No	No	Solid	1.86	1.6	1.73	2.976	Ia2	Adenocarcinoma	Malignant	2019-2-22	/	2019-2-22	2019-7-31	2019-5-16
P42	50	Female	No	No	No	Solid	2.2	1.5	1.85	3.3	Ia3	Adenocarcinoma	Malignant	2019-3-20	2019-3-20	2019-3-20	2019-8-1	2019-5-16
P45	64	Female	No	No	No	Part-solid	1	1	1	1	Ia1	Adenocarcinoma	Malignant	2019-3-20	/	2019-3-20	2019-6-19	2019-5-16
P46	58	Male	Yes	Yes	No	Part-solid	1.8	1.2	1.5	2.16	Ib	Adenocarcinoma	Malignant	2019-3-20	2019-3-20	2019-3-20	2019-8-1	2019-5-16
P48	63	Female	No	No	No	Part-solid	2.2	2.1	2.15	4.62	Ia3	Adenocarcinoma	Malignant	2019-3-20	/	2019-3-20	2019-8-1	2019-5-16
P5	72	Female	No	No	No	Solid	2	1.9	1.95	3.8	Ib	Adenocarcinoma	Malignant	2019-2-26	/	2019-2-26	2019-7-31	2019-5-16
P51	51	Female	No	No	No	Solid	3	2.3	2.65	6.9	Ib	Adenocarcinoma	Malignant	2019-3-27	2019-3-27	2019-3-27	2019-8-1	2019-5-16
P53	49	Male	Yes	No	No	Solid	3	2.3	2.65	6.9	Ib	Small cell lung cancer	Malignant	2019-3-27	/	2019-3-27	2019-8-1	2019-5-16
P56	61	Female	No	No	Yes	Solid	1.5	1.1	1.3	1.65	Ib	Adenocarcinoma	Malignant	2019-3-28	2019-3-28	2019-3-28	2019-7-18	2019-5-11
P57	55	Male	Yes	No	No	Part-solid	1.6	1.4	1.5	2.24	Ib	Adenocarcinoma	Malignant	2019-3-29	/	2019-3-29	2019-8-1	2019-5-11
P6	56	Male	Yes	No	No	Solid	2.2	1.9	2.05	4.18	Ib	Carcinoid	Malignant	2019-2-26	/	2019-2-26	2019-7-31	2019-5-16
P60	56	Male	No	No	No	Solid	1.3	1	1.15	1.3	Ib	Adenocarcinoma	Malignant	2019-4-9	2019-4-9	2019-4-9	2019-8-3	2019-5-11
P61	72	Female	No	No	No	Part-solid	1.6	1	1.3	1.6	Ib	Adenocarcinoma	Malignant	2019-4-9	2019-4-9	2019-4-9	2019-7-2	2019-5-11
P62	55	Male	Yes	No	Yes	Solid	2.6	1.7	2.15	4.42	Ib	Adenocarcinoma	Malignant	2019-4-9	2019-4-9	2019-4-9	2019-7-2	2019-5-11
P64	62	Male	Yes	No	Yes	Solid	2.3	2	2.15	4.6	Ib	Adenocarcinoma	Malignant	2019-4-11	2019-4-11	2019-4-11	2019-7-2	2019-5-11
P68	60	Female	No	No	No	Solid	3	3	3	9	Ib	Squamous cell carcinoma	Malignant	2019-4-15	/	2019-4-15	2019-7-24	2019-5-11
P69	65	Male	Yes	Yes	Yes	Solid	1.4	1.2	1.3	1.68	Ib	Squamous cell carcinoma	Malignant	2019-4-24	/	2019-4-24	2019-7-2	2019-5-11
P7	58	Male	Yes	No	No	Solid	1.7	1.7	1.7	2.89	Ib	Adenocarcinoma	Malignant	2019-2-26	2019-2-26	2019-2-26	2019-7-31	2019-5-16
P70	62	Female	Yes	No	Yes	Solid	2.7	2.3	2.5	6.21	Ib	Adenocarcinoma	Malignant	2019-4-24	2019-4-24	2019-4-24	2019-7-2	2019-5-11
P71	68	Male	Yes	Yes	No	Solid	2.5	2.2	2.35	5.5	Ib	Adenocarcinoma	Malignant	2019-4-26	2019-4-26	2019-4-26	2019-7-2	2019-5-11
P73	61	Male	Yes	No	Yes	Solid	1.7	1.6	1.65	2.72	Ib	Adenocarcinoma	Malignant	2019-4-26	/	2019-4-26	2019-7-2	2019-5-11
P74	74	Male	No	No	No	Solid	2	1.5	1.75	3	Ib	Adenocarcinoma	Malignant	2019-4-27	2019-4-27	2019-4-27	2019-7-2	2019-5-11
P75	65	Male	Yes	No	No	Solid	2.5	2.2	2.35	5.5	Ib	Adenocarcinoma	Malignant	2019-4-27	2019-4-27	2019-4-27	2019-7-2	2019-5-11
P76	55	Male	Yes	No	Yes	Solid	2.4	2.2	2.3	5.28	Ib	Adenocarcinoma	Malignant	2019-4-27	2019-4-27	2019-4-27	2019-7-2	2019-5-11
P78	61	Male	Yes	No	No	Solid	2.2	1.9	2.05	4.18	IIIa	Adenocarcinoma	Malignant	2019-4-28	/	2019-4-28	2019-7-2	2019-5-11
P79	66	Male	No	No	No	Solid	1.4	1.1	1.25	1.54	Ib	Adenocarcinoma	Malignant	2019-5-5	/	2019-5-5	2019-7-2	2019-5-11
P8	58	Male	No	Yes	No	Solid	3	2.4	2.7	7.2	IIIb	Adenocarcinoma	Malignant	2019-2-28	/	2019-2-28	2019-7-31	2019-5-16
P80	63	Male	Yes	Yes	No	Solid	1.7	1	1.35	1.7	Ia2	Squamous cell carcinoma	Malignant	2019-5-5	/	2019-5-5	2019-7-24	2019-5-11
P82	47	Female	No	No	No	Solid	1.4	1.3	1.35	1.82	IIb	Adenocarcinoma	Malignant	2019-5-6	/	2019-5-6	2019-7-18	2019-5-11
P83	63	Female	No	No	Yes	Part-solid	2.1	1.7	1.9	3.57	Ia3	Adenocarcinoma	Malignant	2019-5-6	/	2019-5-6	2019-7-18	2019-5-11
P84	55	Male	Yes	Yes	No	Solid	1.8	1.6	1.7	2.88	IIb	Squamous cell carcinoma	Malignant	2019-5-6	/	2019-5-6	2019-7-18	2019-5-11
P85	47	Female	No	No	No	Solid	1.4	1	1.2	1.4	Ib	Adenocarcinoma	Malignant	2019-5-6	/	2019-5-6	2019-7-18	2019-5-11
P87	42	Male	Yes	Yes	No	Part-solid	1.5	1	1.25	1.5	Ib	Adenocarcinoma	Malignant	2019-5-7	/	2019-5-7	2019-7-18	2019-5-11
P89	56	Female	No	No	Yes	Solid	2.6	2.6	2.6	6.76	Ia3	Adenocarcinoma	Malignant	2019-5-7	/	2019-5-7	2019-8-3	2019-5-11
P91	55	Female	No	No	Yes	Solid	2.3	1.3	1.8	2.99	Ib	Adenocarcinoma	Malignant	2019-5-7	/	2019-5-7	2019-7-18	2019-5-11
P92	78	Female	No	No	No	Part-solid	1.5	1.2	1.35	1.8	Ib	Adenocarcinoma	Malignant	2019-5-15	/	2019-5-15	2019-7-18	2019-7-25
P93	53	Male	Yes	Yes	Yes	Solid	1.9	1.7	1.8	3.23	Ib	Small cell lung cancer	Malignant	2019-5-15	/	2019-5-15	2019-7-18	2019-7-25
P96	62	Male	Yes	No	No	Solid	1.3	1.3	1.3	1.69	IIb	Adenocarcinoma	Malignant	2019-5-15	/	2019-5-15	2019-7-18	2019-7-25
P97	59	Male	Yes	No	No	Solid	2.4	2	2.2	4.8	Ib	Squamous cell carcinoma	Malignant	2019-5-23	/	2019-5-23	2019-7-18	2019-7-25
P98	49	Female	No	No	No	Part-solid	1.1	1	1.05	1.1	Ia2	Adenocarcinoma	Malignant	2019-5-23	/	2019-5-23	2019-7-18	2019-7-25
b. Independent Validation Cohort
Patient ID	Patient age	Gender	Smoking history	Drinking history	Family cancer history	Nodule type	Nodule length (cm)	Nodule width(cm)	( Nodule length+Nodule width) /2	Nodule length * Nodule width	Stage	Pathology assessment	Malignancy classification	Blood sample collection date	Tissue sample collection date	Protein biomarkers testing date	cfDNA methylation testing date	ctDNA mutation testing date
P118	70	Male	No	No	No	Solid	1.7	1.7	1.7	2.89		Granulomatous inflammation	Benign	2019-11-5	/	2019-11-5	2019-12-24	2020-1-9
P119	54	Male	No	No	No	Solid	2.8	2	2.4	5.6		Tuberculosis	Benign	2019-11-5	/	2019-11-5	2019-12-24	2020-1-9
P122	47	Female	No	No	No	Solid	2.5	2.5	2.5	6.25		castleman disease	Benign	2019-11-6	/	2019-11-6	2019-12-24	2020-1-9
P123	50	Male	Yes	Yes	No	Solid	2.2	2	2.1	4.4		Tuberculosis	Benign	2019-11-6	/	2019-11-6	2019-12-24	2020-1-9
P124	40	Male	No	Yes	Yes	Solid	2	1.1	1.55	2.2		Tuberculosis	Benign	2019-11-6	/	2019-11-6	2019-12-24	2020-1-9
P127	60	Male	Yes	No	Yes	Solid	1.1	0.8	0.95	0.88		Granulomatous inflammation	Benign	2019-11-22	/	2019-11-22	2019-12-24	2020-1-9
P128	56	Female	No	No	No	Solid	2.3	1.5	1.9	3.45		Tuberculosis	Benign	2019-11-27	/	2019-11-27	2019-12-24	2020-1-9
P133	44	Female	No	No	No	Solid	1.8	1.6	1.7	2.88		Sclerosing alveolar cell tumor	Benign	2019-11-29	/	2019-11-29	2019-12-24	2020-1-9
P135	46	Male	No	No	No	Solid	0.8	0.6	0.7	0.48		Tuberculosis	Benign	2019-12-3	/	2019-12-3	2019-12-24	2020-1-9
P137	46	Female	No	No	No	Solid	0.9	0.6	0.75	0.54		Tuberculosis	Benign	2019-12-5	/	2019-12-5	2019-12-24	2020-1-9
P138	53	Female	No	No	No	Solid	2	1.6	1.8	3.2		Granulomatous inflammation	Benign	2019-12-5	/	2019-12-5	2019-12-24	2020-1-9
P139	60	Female	No	No	Yes	Solid	2.2	2.1	2.15	4.62		Tuberculosis	Benign	2019-12-5	/	2019-12-5	2019-12-24	2020-1-9
P142	54	Male	No	No	No	Solid	3	0.8	1.9	2.4		Tuberculosis	Benign	2019-12-10	/	2019-12-10	2019-12-24	2020-1-9
P28	55	Female	Yes	No	No	Solid	1.9	1.4	1.65	2.66		Hamartoma	Benign	2019-3-10	2019-3-10	2019-3-10	2019-12-24	2019-5-16
P116	48	Female	No	No	No	Solid	2.9	2.5	2.7	7.25	Ib	Adenocarcinoma	Malignant	2019-10-16	/	2019-10-16	2019-12-24	2020-1-9
P117	57	Male	Yes	No	No	Solid	2.5	2.5	2.5	6.25	Ib	Adenocarcinoma	Malignant	2019-10-16	/	2019-10-16	2019-12-24	2020-1-9
P120	56	Female	No	No	No	Solid	1.5	1.5	1.5	2.25	Ia2	Adenocarcinoma	Malignant	2019-11-5	/	2019-11-5	2019-12-24	2020-1-9
P121	52	Female	No	No	No	Solid	2.1	1.9	2	3.99	Ia3	Adenocarcinoma	Malignant	2019-11-5	/	2019-11-5	2019-12-24	2020-1-9
P125	51	Female	No	No	No	Solid	3	1.7	2.35	5.1	Ib	Adenocarcinoma	Malignant	2019-11-21	/	2019-11-21	2019-12-24	2020-1-9
P126	56	Female	No	No	No	Solid	0.8	0.5	0.65	0.4	Ia1	Adenocarcinoma	Malignant	2019-11-21	/	2019-11-21	2019-12-24	2020-1-9
P129	64	Female	No	No	No	Solid	1.8	1.7	1.75	3.06	Ib	Adenocarcinoma	Malignant	2019-11-27	/	2019-11-27	2019-12-24	2020-1-9
P130	62	Female	No	No	No	Solid	2.1	1.7	1.9	3.57	Ib	Adenocarcinoma	Malignant	2019-11-28	/	2019-11-28	2019-12-24	2020-1-9
P132	71	Male	No	Yes	No	Solid	3	2.7	2.85	8.1	Ib	Adenocarcinoma	Malignant	2019-11-28	/	2019-11-28	2019-12-24	2020-1-9
P134	66	Female	No	No	No	Solid	1.8	1.6	1.7	2.88	Ib	Adenocarcinoma	Malignant	2019-12-3	/	2019-12-3	2019-12-24	2020-1-9
P136	74	Female	No	No	No	Solid	1.6	1.3	1.45	2.08	Ib	Adenocarcinoma	Malignant	2019-12-3	/	2019-12-3	2019-12-24	2020-1-9
P141	73	Female	No	No	No	Part-solid	1.5	1.2	1.35	1.8	Ia2	Adenocarcinoma	Malignant	2019-12-10	/	2019-12-10	2019-12-24	2020-1-9
P55	56	Male	Yes	No	No	Solid	2.1	1.6	1.85	3.36	Ia3	Adenocarcinoma	Malignant	2019-3-28	2019-3-28	2019-3-28	2019-12-24	2019-5-11
P59	44	Female	No	No	Yes	Solid	1.8	1.1	1.45	1.98	Ia2	Adenocarcinoma	Malignant	2019-3-29	2019-3-29	2019-3-29	2019-12-24	2019-5-16
P65	57	Female	No	No	No	Solid	2.3	0.9	1.6	2.07	Ib	Adenocarcinoma	Malignant	2019-4-11	2019-4-11	2019-4-11	2019-12-24	2019-5-11
