# Supplementary material for: A Noninvasive Multianalytical Approach for Lung Cancer Diagnosis of Patients with Pulmonary Nodules
Source: Adv Sci (Weinh). 2021 May 7;8(13):2100104. doi: 10.1002/advs.202100104 (PMC8261512; doi:10.1002/advs.202100104)
Supplement: Supplementary file 3 — Supplemental Table 2 [file ADVS-8-2100104-s004.xlsx]

## Sheet: Sheet1
eTable 2. Statistical significance of clinical features between benign and malignant samples on the discovery cohort
Features	AUC	ANOVA	Fisher's exact test	Chi-Square test	Wilcoxon rank sum test	Mann-Whitney test	Student’s t-test
Patient age	0.75	0.000246576	9.96295e-06	1.91476e-05	0.000128257	6.40614e-05	0.000246576
Gender	0.51	0.898863	1	0.923077	0.912333	0.450851	0.898863
Smoking history	0.52	0.749185	0.822816	0.922619	0.783131	0.375423	0.749185
Drinking history	0.56	0.158948	0.219277	0.267423	0.378442	0.0798656	0.158948
Family cancer history	0.57	0.13483	0.170683	0.219252	0.2956	0.0677719	0.13483
Nodule type	0.56	0.224788	0.288799	0.338575	0.378442	0.11252	0.224788
Nodule width	0.72	0.00536284	0.000228098	0.000734432	0.000807895	0.00038165	0.00536284
Nodule length	0.66	0.0133372	0.00070441	0.000861336	0.0152641	0.00761817	0.0133372
( Nodule length+Nodule width) /2	0.69	0.00627969	0.00030591	0.000334898	0.00404922	0.00203942	0.00627969
Nodule length * Nodule width	0.69	0.0142215	0.000483698	0.000594548	0.00299091	0.00151256	0.0142215
