# Supplementary material for: A Noninvasive Multianalytical Approach for Lung Cancer Diagnosis of Patients with Pulmonary Nodules
Source: Adv Sci (Weinh). 2021 May 7;8(13):2100104. doi: 10.1002/advs.202100104 (PMC8261512; doi:10.1002/advs.202100104)
Supplement: Supplementary file 4 — Supplemental Table 3 [file ADVS-8-2100104-s006.xlsx]

## Sheet: Sheet1
eTable 3: Protein biomarker profiles of the patients on (a) discovery cohort, and (b) independent validation cohort
a. Discovery Cohort
Patient ID	CA125 (ng/ml)	CA15-3 (U/ml)	CEA (ng/ml)	CYFRA21-1 (ng/ml)	NSE (ng/ml)	PROGRP (ng/ml)	SCC (U/ml)	SF (pg/ml)	Malignancy classification
P101	11.4	12.3	2.6	2.48	10.66	35.99	1.3	138.77	Benign
P104	19.4	5.4	1.3	0.99	10.73	37.51	0.5	387.76	Benign
P106	9.9	4.9	0.77	2.12	10.22	31.42	1.1	58.64	Benign
P107	10.3	6.4	0.82	1.74	6.3	39.28	0.9	4.6	Benign
P114	12	6.6	0.97	0.68	10.8	30.39	0.2	89.05	Benign
P12	8.7	6.3	3.22	2.23	5.94	20.84	0.5	290.73	Benign
P17	8.3	5.7	1.57	1.43	9.11	26.85	0.5	249.63	Benign
P18	11.9	20.4	0.96	1.18	12.25	34.92	0.6	751.28	Benign
P22	8.2	4.9	0.75	1.59	7.44	39.52	0.7	78.14	Benign
P24	12.9	9.4	0.95	1.34	12.56	41.48	1.2	208.79	Benign
P29	11.2	7.7	1.55	0.96	6.61	31.58	0.7	22.34	Benign
P40	16.3	17.5	1.1	0.97	7.91	28.87	0.4	287.46	Benign
P41	14.5	6.4	2.51	1.07	9.76	36.55	1.3	341.93	Benign
P43	25.9	22.6	2.15	0.37	17.74	46.65	0.5	7.35	Benign
P47	12	12.2	0.65	1.34	10.12	34.01	0.7	114.71	Benign
P52	5.6	5.7	5.34	2.09	13.27	33.52	0.7	29.32	Benign
P54	9.1	4.8	1.53	1.94	6.97	25.09	0.5	75.44	Benign
P58	11.6	13.2	3.79	1.17	8.82	28.45	0.6	170.27	Benign
P63	4	8	2.21	0.48	14.21	35.02	0.7	289.05	Benign
P66	11	14.4	1.79	1.04	7.98	34.24	0.5	178.78	Benign
P67	7.9	11.6	1.28	0.33	9.7	15.79	0.4	139.88	Benign
P72	5.7	15.6	0.83	0.98	11.22	45.58	0.5	26.54	Benign
P77	12.8	4.6	0.68	2.17	9.02	30.77	0.9	139.27	Benign
P86	41.7	7.8	1.93	1.04	8.66	31.3	1	193.55	Benign
P88	7.4	6.4	1.45	1.1	11.34	22.43	0.6	91.52	Benign
P94	8.3	6.6	2.43	1.92	13.42	42.66	0.6	171.98	Benign
P9	10.7	5.8	1.97	5.8	7.82	27.59	1.6	277.69	Benign
P100	9.9	14.3	2.43	5.02	12.41	41.65	0.5	108.68	Malignant
P102	8.4	12.8	2.77	3.66	11.23	42.66	1.3	122.42	Malignant
P103	18.3	8.2	2.44	11.03	13.21	45	0.9	58.82	Malignant
P105	11.9	10.6	2.17	2.17	6.68	43.61	1.3	123.78	Malignant
P109	6.4	22.8	2.2	3.19	8.86	52.26	1	99.6	Malignant
P10	9.8	5	1.3	2.48	5.68	37.56	0.9	220.05	Malignant
P110	9.5	10.1	3.02	2	14.78	24.95	0.7	86.28	Malignant
P112	11.1	22.9	1.16	1.5	8.83	52.92	0.4	178.97	Malignant
P113	13.5	8.7	1.72	1.86	10.22	27.07	1	37.4	Malignant
P115	6.9	6.8	9.73	2.78	9.93	46	1.7	135.04	Malignant
P11	21.8	8.4	2.89	1.53	10.64	41.72	1.5	77.49	Malignant
P13	10.2	6.7	1.4	0.83	8.29	34.89	0.6	100.89	Malignant
P14	11	5.9	2.05	1.34	8.32	30.7	0.7	23.31	Malignant
P15	25.5	4.5	1.16	1.43	7.62	56.24	0.6	33.16	Malignant
P16	13.4	6.1	1.61	0.87	9.22	37.99	0.6	64.26	Malignant
P19	8.6	5.8	1.62	0.78	5.79	16.18	2.2	226.34	Malignant
P20	21.2	7.9	4.27	5.77	13.29	28.47	0.6	219.8	Malignant
P21	7.5	5.4	1.28	0.88	9.46	35.22	0.4	81.06	Malignant
P23	4.5	5.3	1.19	0.9	7.07	43.17	0.8	101.57	Malignant
P25	6.5	6	1.91	1.58	9.79	34.82	1	198.34	Malignant
P26	8.6	11.9	1.25	1.7	12.37	58.57	0.6	241.93	Malignant
P27	7.8	8.4	1.84	3.99	7.76	36.25	0.8	122.17	Malignant
P30	16.7	11.8	3.91	2.02	12.24	15.37	1	278.13	Malignant
P31	12.1	14.9	2.04	1.69	10.74	27.8	0.9	319	Malignant
P32	15.3	7.9	23.66	3.42	12.22	53.33	0.5	114.06	Malignant
P33	10.4	5.1	1.07	1.55	14.18	34.52	1.2	158.31	Malignant
P35	10.3	13.8	2.56	1.27	8.88	46.18	1.1	271.98	Malignant
P36	10.8	9.7	3.71	0.88	10.96	51.84	0.7	124.73	Malignant
P37	15.9	6.3	4.96	2.97	9.07	39.96	0.8	96.04	Malignant
P39	25.4	7.2	0.91	1.26	9.26	20.34	0.5	12.87	Malignant
P42	6.8	6.8	2.02	0.8	10.32	29.94	0.4	37.72	Malignant
P45	4.4	7.4	2.14	2.8	21.8	33.52	0.8	101.97	Malignant
P46	9	7.1	2.71	1.82	9.83	25.09	0.9	168.01	Malignant
P48	4.6	7.4	2.82	1.15	5.22	41.03	0.6	37.48	Malignant
P4	27.1	6	1.59	2.19	8.9	30.22	4.2	169.45	Malignant
P51	17	21.8	4.13	2.39	6.26	31.54	1.4	62.56	Malignant
P53	11.1	6	1.71	1.89	10.55	180.62	0.7	343.87	Malignant
P56	17.2	13.5	3.76	2.72	7.78	54.5	0.9	157.21	Malignant
P57	5.2	3.2	1.32	1.72	9.15	19.66	0.4	323.81	Malignant
P5	9.3	13.6	5.35	2.32	12.26	80.01	1.4	58.7	Malignant
P60	13.9	19.3	1.2	2.06	12.59	39.11	0.9	242.87	Malignant
P61	7	7.7	2.99	2.29	12.76	42.33	0.9	100.44	Malignant
P62	11.9	13.6	8.12	1.6	8.16	52.35	1.6	150.91	Malignant
P64	6.1	8.2	2.11	2.63	9.74	22.14	0.6	277.53	Malignant
P68	20.4	16.8	1.44	3.06	13.93	44.93	2.1	188.14	Malignant
P69	11.1	18.2	5.81	2	11.5	30.22	1.6	128.13	Malignant
P6	11.4	6.3	3.19	1.8	9.21	285.18	0.5	135.92	Malignant
P70	11.6	8.5	16.78	1.13	12	29.95	2	192.8	Malignant
P71	17.1	13.9	3.5	1.12	19.53	24.11	0.8	142.55	Malignant
P73	16.6	14.3	2.02	1.72	10.55	29.97	0.9	335.44	Malignant
P74	7	6.9	3.71	1.93	9.06	34.08	0.8	48.95	Malignant
P75	27.8	8.3	1.88	1.12	11.04	48.49	1	271.04	Malignant
P76	7.5	6.1	4.15	2.03	16.11	26.15	1.4	140.18	Malignant
P78	14.6	10.2	14.06	1.68	10.92	31.44	0.8	303.33	Malignant
P7	8.2	4.7	7.67	1.61	9.41	26.24	1	9.92	Malignant
P80	16.1	9.9	1.99	1.23	12.46	14.06	0.8	232.19	Malignant
P82	50.8	21.3	3.84	2.4	11.21	19.05	0.8	63.4	Malignant
P83	8.9	20.6	2.19	0.82	9.12	27.1	0.4	140.96	Malignant
P84	9	8.2	4.88	2.64	8.92	20.2	1.3	174.44	Malignant
P85	2.3	6.2	0.62	0.62	10.84	27.93	1	68.27	Malignant
P87	5.9	9.9	0.62	1.08	12.86	19.67	0.9	155.81	Malignant
P89	8.6	13.8	1.17	2.03	13.51	32.83	0.7	25.67	Malignant
P8	434.2	37.3	350.54	7.71	9.45	28.14	0.5	450.64	Malignant
P91	9.1	5.9	2.76	1.78	18.98	29.09	0.7	135.07	Malignant
P92	9.2	7.8	2.61	2.39	9.75	35.98	1.8	254.16	Malignant
P93	24.1	9.3	2.44	1.73	13.75	58.28	0.8	207.24	Malignant
P96	12.8	7.7	6.01	1.2	13.81	46.79	1.5	169.17	Malignant
P97	11.4	7.7	6.52	2.86	15.25	137.96	0.8	146.32	Malignant
P98	19.4	6.4	1.15	1.25	11.98	34.25	0.6	98.32	Malignant
b. Independent Validation Cohort
Patient ID	CA125 (ng/ml)	CA15-3 (U/ml)	CEA (ng/ml)	CYFRA21-1 (ng/ml)	NSE (ng/ml)	PROGRP (ng/ml)	SCC (U/ml)	SF (pg/ml)	Malignancy classification
P118	10.4	17.8	4.48	1	13.63	30.39	0.8	99.62	Benign
P119	14.3	11.2	2.21	1.01	7.55	51.75	0.3	297.5	Benign
P122	21.6	4.2	1.2	1.49	10.85	36.59	0.7	3.92	Benign
P123	5.6	6.1	2.55	1.53	8.47	41.15	0.4	860.1	Benign
P124	8.4	15.7	2.56	0.85	10.85	32.45	0.6	364.1	Benign
P127	8.6	10.6	1.68	2.27	13.82	67.32	0.4	220.57	Benign
P128	7.5	16.4	3.15	0.83	12.65	22.14	0.5	158.41	Benign
P133	11.1	20.7	2.65	1.45	10.79	45.18	0.5	98.24	Benign
P135	7.7	3.9	0.85	1.24	12.12	33.25	0.4	216.91	Benign
P137	17.3	7	1.62	1.03	8.75	40.98	0.4	33.75	Benign
P138	16.8	19.4	2.56	2.12	16.41	58.62	0.8	139.14	Benign
P139	14	10.2	4.61	2.51	14.04	26.6	0.4	149.36	Benign
P142	23.3	7.5	2.83	5.65	7.58	39.26	1.6	346.33	Benign
P28	3.7	6.7	2.07	1.5	11.97	22.11	0.5	112.17	Benign
P116	45.3	17.2	4.45	2.89	7.23	36.38	0.6	39.97	Malignant
P117	15.1	9.8	21.38	1.39	12.81	31.77	0.6	501.17	Malignant
P120	11.4	6.6	0.66	0.68	10.57	24.55	0.3	560.1	Malignant
P121	7.9	12.8	1.45	0.86	6.69	24.4	0.3	42.88	Malignant
P125	4.6	13.3	0.72	1.14	11.41	37.84	1.2	76.14	Malignant
P126	9.5	12.6	1.02	0.95	19.82	34.19	0.6	211.62	Malignant
P129	10.6	17.5	2.4	1.8	14.67	53.57	0.6	70.91	Malignant
P130	10.7	12.5	9.45	1.61	18.76	29.47	0.4	147.32	Malignant
P132	8.7	9.9	8.5	2.8	7.69	47.52	0.9	124.49	Malignant
P134	5.9	7.6	4.07	2	17.4	30.26	16.5	185.79	Malignant
P136	30.5	13	4.73	2.06	10.83	49.15	1	216.74	Malignant
P141	7.5	9.1	4.02	1.59	13.41	43.97	1.4	100.25	Malignant
P55	12.2	16.7	2.2	1.31	8.2	27.47	1.4	907.75	Malignant
P59	13.1	10.2	1.17	1.54	7.41	30.55	0.5	3.56	Malignant
P65	7.7	11.5	2.44	0.96	10.61	21.22	0.6	135.69	Malignant
