# Supplementary material for: A Noninvasive Multianalytical Approach for Lung Cancer Diagnosis of Patients with Pulmonary Nodules
Source: Adv Sci (Weinh). 2021 May 7;8(13):2100104. doi: 10.1002/advs.202100104 (PMC8261512; doi:10.1002/advs.202100104)
Supplement: Supplementary file 5 — Supplemental Table 4 [file ADVS-8-2100104-s008.xlsx]

## Sheet: Sheet1
eTable 4. Statistical significance of protein biomarkers between benign and malignant samples on the discovery cohort
Features	AUC	ANOVA	Fisher's exact test	Chi-Square test	Wilcoxon rank sum test	Mann-Whitney test	Student’s t-test
CA125	0.52	0.508837	0.131076	0.189113	0.735228	0.369138	0.508837
CA15-3	0.58	0.483685	0.0320874	0.0437677	0.253935	0.127779	0.483685
CEA	0.72	0.405112	0.000335086	0.000346679	0.000639264	0.000324336	0.405112
CYFRA21-1	0.68	0.0478226	0.00293366	0.00411414	0.00665606	0.00336788	0.0478226
NSE	0.58	0.218057	0.0576793	0.0736024	0.200765	0.1011	0.218057
PROGRP	0.57	0.169906	0.00899699	0.0200759	0.278453	0.140128	0.169906
SCC	0.67	0.0321874	0.00266372	0.00345156	0.0111367	0.00544126	0.0321874
SF	0.52	0.312249	0.0601566	0.0993245	0.741377	0.372229	0.312249
