# Supplementary material for: A Noninvasive Multianalytical Approach for Lung Cancer Diagnosis of Patients with Pulmonary Nodules
Source: Adv Sci (Weinh). 2021 May 7;8(13):2100104. doi: 10.1002/advs.202100104 (PMC8261512; doi:10.1002/advs.202100104)
Supplement: Supplementary file 6 — Supplemental Table 5 [file ADVS-8-2100104-s012.xlsx]

## Sheet: Sheet1
eTable 5: cfDNA mutation features of the patients on (a) discovery cohort, and (b) independent validation cohort
a. Discovery Cohort
Patient ID	L1_cnt	L1_maxVAF	L2_cnt	L2_maxVAF	L3_cnt	L3_maxVAF	L4_cnt	L4_maxVAF	Malignancy classification
P101	0	0	0	0	20	0.00179	9	0.00392	Benign
P104	0	0	0	0	24	0.00825	2	0.01218	Benign
P106	0	0	0	0	10	0.00697	6	0.00864	Benign
P107	0	0	0	0	2	0.00118	3	0.0034	Benign
P114	0	0	0	0	7	0.00672	1	0.00458	Benign
P12	0	0	0	0	21	0.00201	12	0.00546	Benign
P17	0	0	0	0	18	0.00811	5	0.00769	Benign
P18	0	0	0	0	6	0.00332	1	0.00669	Benign
P22	0	0	0	0	3	0.00331	2	0.00623	Benign
P24	0	0	0	0	11	0.00551	1	0.00585	Benign
P29	0	0	0	0	16	0.0009	3	0.01027	Benign
P40	0	0	0	0	1	0.0005	3	0.00218	Benign
P41	0	0	0	0	12	0.00122	6	0.00327	Benign
P43	0	0	0	0	13	0.00058	1	0.00159	Benign
P47	0	0	1	0.00084	7	0.00423	3	0.00927	Benign
P52	0	0	0	0	19	0.00228	3	0.00703	Benign
P54	0	0	1	0.00152	8	0.00891	4	0.00461	Benign
P58	0	0	0	0	18	0.00141	4	0.00719	Benign
P63	0	0	0	0	14	0.00705	1	0.00665	Benign
P66	0	0	0	0	8	0.00174	1	0.00854	Benign
P67	0	0	0	0	5	0.00558	3	0.00623	Benign
P72	0	0	0	0	17	0.0012	5	0.01239	Benign
P77	0	0	2	0.0037	3	0.00279	4	0.01128	Benign
P86	0	0	0	0	8	0.00132	2	0.00673	Benign
P88	0	0	0	0	4	0.00112	3	0.00658	Benign
P9	0	0	0	0	8	0.0035	6	0.00745	Benign
P94	0	0	1	0.0007	12	0.00178	7	0.00391	Benign
P99	0	0	0	0	22	0.00731	7	0.00183	Benign
P10	0	0	0	0	5	0.00349	6	0.01109	Malignant
P100	0	0	1	0.00224	7	0.00538	0	0	Malignant
P102	0	0	0	0	4	0.00264	1	0.0083	Malignant
P103	0	0	0	0	9	0.00266	5	0.00509	Malignant
P105	0	0	1	0.00167	4	0.00129	4	0.00299	Malignant
P109	0	0	1	0.00139	17	0.00119	4	0.0052	Malignant
P11	0	0	0	0	5	0.0009	3	0.01088	Malignant
P110	0	0	1	0.00298	18	0.00118	2	0.01885	Malignant
P112	0	0	1	0.00183	1	0.00094	2	0.00432	Malignant
P113	0	0	0	0	25	0.00192	5	0.00548	Malignant
P115	0	0	0	0	14	0.00848	6	0.01402	Malignant
P13	0	0	1	0.00282	6	0.00627	3	0.00285	Malignant
P14	0	0	0	0	9	0.00247	1	0.00388	Malignant
P15	0	0	2	0.00107	24	0.00306	1	0.00161	Malignant
P16	0	0	1	0.0007	19	0.00135	4	0.00612	Malignant
P19	0	0	2	0.00136	8	0.00233	3	0.00439	Malignant
P20	0	0	1	0.00146	3	0.00167	5	0.00873	Malignant
P21	0	0	1	0.00097	17	0.00907	3	0.00794	Malignant
P23	0	0	0	0	14	0.00946	4	0.00595	Malignant
P25	0	0	1	0.00077	6	0.0013	2	0.00083	Malignant
P26	0	0	0	0	14	0.00121	3	0.01087	Malignant
P27	0	0	0	0	18	0.00259	0	0	Malignant
P30	0	0	0	0	15	0.00164	2	0.00859	Malignant
P31	0	0	1	0.00094	27	0.00903	5	0.00133	Malignant
P32	0	0	0	0	10	0.00601	3	0.00416	Malignant
P33	0	0	1	0.00142	22	0.01292	4	0.00721	Malignant
P35	0	0	0	0	13	0.01468	3	0.0055	Malignant
P36	0	0	0	0	4	0.00343	3	0.00695	Malignant
P37	0	0	0	0	9	0.00156	4	0.01471	Malignant
P39	0	0	0	0	7	0.00194	2	0.01132	Malignant
P4	0	0	0	0	6	0.00365	4	0.00988	Malignant
P42	0	0	0	0	5	0.00555	1	0.00104	Malignant
P45	0	0	0	0	15	0.00091	1	0.0052	Malignant
P46	0	0	0	0	6	0.00085	2	0.00946	Malignant
P48	0	0	1	0.00112	12	0.00327	7	0.00546	Malignant
P5	0	0	1	0.00089	9	0.00266	6	0.00632	Malignant
P51	0	0	1	0.00076	20	0.00106	4	0.01697	Malignant
P53	0	0	0	0	19	0.00251	3	0.00589	Malignant
P56	0	0	0	0	12	0.0025	3	0.01341	Malignant
P57	0	0	1	0.00146	1	0.00097	1	0.00789	Malignant
P6	0	0	1	0.00147	9	0.00293	5	0.00783	Malignant
P60	0	0	0	0	5	0.00203	0	0	Malignant
P61	0	0	0	0	2	0.00326	3	0.00881	Malignant
P62	0	0	2	0.00134	5	0.00259	1	0.00628	Malignant
P64	0	0	0	0	9	0.00798	3	0.00845	Malignant
P68	0	0	0	0	13	0.01024	3	0.00647	Malignant
P69	0	0	1	0.00199	11	0.00968	1	0.00173	Malignant
P7	0	0	0	0	8	0.0017	1	0.00558	Malignant
P70	0	0	0	0	7	0.00079	1	0.00761	Malignant
P71	0	0	1	0.00201	12	0.00117	4	0.01142	Malignant
P73	0	0	0	0	8	0.00168	4	0.01278	Malignant
P74	0	0	0	0	9	0.0039	2	0.004	Malignant
P75	0	0	2	0.00232	15	0.00175	5	0.01868	Malignant
P76	0	0	0	0	6	0.00123	1	0.00305	Malignant
P78	0	0	1	0.00186	19	0.00231	6	0.00637	Malignant
P79	0	0	0	0	1	0.00067	2	0.00785	Malignant
P8	0	0	1	0.00207	6	0.0029	3	0.00908	Malignant
P80	0	0	0	0	1	0.00092	1	0.00467	Malignant
P82	0	0	0	0	4	0.00909	2	0.00612	Malignant
P83	0	0	1	0.00053	9	0.00161	5	0.01494	Malignant
P84	0	0	1	0.00153	0	0	3	0.00568	Malignant
P85	0	0	0	0	13	0.0009	3	0.00243	Malignant
P87	0	0	1	0.00195	4	0.00236	5	0.0064	Malignant
P89	0	0	0	0	4	0.00466	3	0.01018	Malignant
P91	0	0	0	0	5	0.00122	4	0.00857	Malignant
P92	0	0	0	0	10	0.00231	3	0.01525	Malignant
P93	0	0	1	0.00164	6	0.00104	1	0.00454	Malignant
P96	0	0	1	0.0021	12	0.00522	3	0.00254	Malignant
P97	0	0	0	0	42	0.00477	5	0.00902	Malignant
P98	0	0	0	0	11	0.00493	4	0.00576	Malignant
b. Independent Validation Cohort
Patient ID	L1_cnt	L1_maxVAF	L2_cnt	L2_maxVAF	L3_cnt	L3_maxVAF	L4_cnt	L4_maxVAF	Malignancy classification
P118	0	0	0	0	21	0.00167	4	0.00409	Benign
P119	0	0	0	0	25	0.00124	3	0.00806	Benign
P122	0	0	0	0	13	0.00155	2	0.00736	Benign
P123	0	0	4	0.0019	20	0.0027	2	0.00152	Benign
P124	0	0	1	0.00142	16	0.00325	2	0.00637	Benign
P127	0	0	0	0	7	0.00398	3	0.00362	Benign
P128	0	0	0	0	14	0.00152	1	0.00495	Benign
P133	0	0	0	0	15	0.00299	2	0.0062	Benign
P135	0	0	0	0	11	0.00219	3	0.00235	Benign
P137	0	0	0	0	15	0.00396	3	0.00956	Benign
P138	0	0	2	0.00122	36	0.00336	9	0.00883	Benign
P139	0	0	0	0	41	0.0022	8	0.00837	Benign
P142	0	0	0	0	18	0.00254	4	0.01	Benign
P28	0	0	0	0	8	0.00171	5	0.0078	Benign
P116	0	0	1	0.0033	12	0.0694	2	0.00618	Malignant
P117	0	0	0	0	22	0.00167	3	0.01173	Malignant
P120	0	0	1	0.0008	14	0.00201	3	0.00125	Malignant
P121	0	0	0	0	17	0.00218	5	0.00473	Malignant
P125	0	0	1	0.00148	12	0.00195	4	0.00518	Malignant
P126	0	0	2	0.00077	11	0.00418	3	0.0049	Malignant
P129	0	0	0	0	19	0.0014	5	0.00677	Malignant
P130	0	0	0	0	10	0.00253	2	0.01109	Malignant
P132	0	0	1	0.0007	11	0.00214	3	0.00632	Malignant
P134	0	0	1	0.00067	18	0.00243	4	0.00673	Malignant
P136	0	0	0	0	20	0.00311	3	0.0123	Malignant
P141	0	0	0	0	25	0.00241	6	0.01006	Malignant
P55	0	0	0	0	7	0.00099	3	0.00746	Malignant
P59	0	0	0	0	4	0.00155	1	0.00455	Malignant
P65	0	0	0	0	12	0.01018	2	0.01867	Malignant
