# Supplementary material for: A Noninvasive Multianalytical Approach for Lung Cancer Diagnosis of Patients with Pulmonary Nodules
Source: Adv Sci (Weinh). 2021 May 7;8(13):2100104. doi: 10.1002/advs.202100104 (PMC8261512; doi:10.1002/advs.202100104)
Supplement: Supplementary file 7 — Supplemental Table 6 [file ADVS-8-2100104-s011.xlsx]

## Sheet: Sheet1
eTable 6: cfDNA methylation profiles of patients on (a) discovery cohort, and (b) independent validation cohort
a. Discovery Cohort
Patient ID	chr1:110613274-110613285	chr1:119522451-119522464	chr1:119532832-119532865	chr1:147782100-147782263	chr1:147782279-147782472	chr1:152080820-152080828	chr1:157948721-157948770	chr1:157948949-157948965	chr1:157948982-157949012	chr1:157949025-157949046	chr1:180200690-180200702	chr1:180200706-180200712	chr1:181382453-181382461	chr1:181382619-181382627	chr1:18957667-18957677	chr1:19600378-19600523	chr1:19600533-19600549	chr1:19600551-19600574	chr1:19600605-19600668	chr1:19600682-19600740	chr1:19600752-19600774	chr1:19600785-19600847	chr1:197890707-197890719	chr1:212688230-212688295	chr1:212688375-212688399	chr1:212688439-212688447	chr1:221051738-221051781	chr1:221051967-221052023	chr1:221053140-221053144	chr1:221055569-221055573	chr1:221055644-221055665	chr1:221055743-221055799	chr1:224370149-224370157	chr1:240656254-240656309	chr1:240656342-240656415	chr1:240656481-240656719	chr1:248100331-248100363	chr1:248100371-248100465	chr1:248100467-248100725	chr1:25256246-25256257	chr1:25257306-25257354	chr1:25257500-25257523	chr1:25257622-25257626	chr1:25257674-25257831	chr1:25257914-25258193	chr1:25258196-25258236	chr1:25258304-25258370	chr1:25258491-25258509	chr1:26551534-26551608
P10	0.0173027	0.0926269	0.0212786	0.324153	0.312269	0.0761635	0.445013	0.404617	0.372584	0.239528	0.28251	0.321079	0.782204	0.778075	0.0822492	0.0578896	0.0350754	0.0409724	0.0703789	0.133558	0.138547	0.273408	0.0420508	0.10956	0.210177	0.220749	0.0314291	0.0305597	0.0530947	0.769152	0.754791	0.470087	0.57447	0.193539	0.273341	0.308476	0.0139029	0.00780534	0.00883624	0.0437834	0.634364	0.747285	0.73582	0.702732	0.726449	0.706964	0.685296	0.671206	0.431962
P100	0.0314484	0.108752	0.0433205	0.354296	0.330588	0.106199	0.34642	0.311734	0.282109	0.183327	0.272148	0.28611	0.780756	0.797322	0.107397	0.0647339	0.0158298	0.0196107	0.0234045	0.0433539	0.0272418	0.130149	0.0638067	0.111397	0.237652	0.248075	0.103765	0.0995127	0.0615962	0.804357	0.780601	0.45304	0.53928	0.204898	0.231827	0.352593	0.0770032	0.110077	0.0751797	0.0638724	0.576299	0.746045	0.72196	0.685799	0.714641	0.658314	0.645857	0.651731	0.273155
P101	0.026929	0.0938699	0.0542502	0.341738	0.338218	0.101814	0.376602	0.365503	0.327554	0.210871	0.312909	0.31127	0.799116	0.813748	0.0992591	0.119772	0.0633235	0.0723711	0.0763028	0.0813848	0.0735644	0.191789	0.0780162	0.146863	0.287921	0.293449	0.0741881	0.0714924	0.0605973	0.770481	0.752058	0.515473	0.661991	0.320872	0.312497	0.419357	0.122116	0.161689	0.148714	0.0725068	0.500075	0.643455	0.597638	0.603429	0.586717	0.555035	0.584608	0.571747	0.287723
P102	0.041232	0.0861468	0.018467	0.181583	0.205433	0.159902	0.332138	0.293869	0.262714	0.160925	0.315126	0.334005	0.799927	0.771107	0.113307	0.162505	0.0486272	0.0614915	0.0686254	0.100031	0.0553263	0.219208	0.0425399	0.0963331	0.211894	0.204988	0.0393834	0.042328	0.0567458	0.80884	0.809447	0.57446	0.598191	0.188382	0.253557	0.307989	0.0941673	0.107724	0.0819048	0.0678099	0.61724	0.765746	0.73157	0.746247	0.743208	0.704464	0.69197	0.723556	0.341742
P103	0.028443	0.0793336	0.0242817	0.462626	0.446693	0.209134	0.405101	0.387902	0.328178	0.230726	0.230653	0.252092	0.794545	0.802626	0.0753829	0.119765	0.0445535	0.0494684	0.0404001	0.0540067	0.0283126	0.126767	0.0461607	0.0820885	0.170185	0.179069	0.0473233	0.0431241	0.06403	0.793269	0.793683	0.546664	0.591277	0.241801	0.224394	0.344973	0.0143521	0.0115393	0.0108943	0.0631088	0.625265	0.769725	0.742183	0.71742	0.743413	0.723873	0.70131	0.691698	0.406989
P104	0.0253675	0.0545629	0.0251576	0.194083	0.269699	0.270362	0.27222	0.22913	0.201135	0.118227	0.229224	0.237677	0.816505	0.832252	0.0769924	0.0492796	0.0117911	0.0208171	0.0193489	0.0306223	0.0200675	0.111017	0.0315769	0.0421954	0.0838779	0.0809925	0.0264436	0.0293927	0.0511512	0.81665	0.804379	0.58119	0.60696	0.100439	0.114644	0.227242	0.0567097	0.0422331	0.0387637	0.0498228	0.557895	0.78526	0.744317	0.736072	0.754904	0.735293	0.718255	0.657798	0.168804
P105	0.0314642	0.0716101	0.0320256	0.261796	0.32978	0.146806	0.36728	0.359989	0.287756	0.169494	0.276169	0.280379	0.802042	0.796815	0.0956002	0.11767	0.074152	0.0567885	0.0605312	0.0866924	0.0493472	0.176168	0.0739033	0.0707325	0.18918	0.176104	0.0747887	0.0609988	0.0798869	0.786326	0.800044	0.607335	0.627074	0.251622	0.255541	0.400801	0.337097	0.330727	0.262775	0.0676748	0.6045	0.731567	0.707104	0.667674	0.681644	0.650223	0.648118	0.65934	0.298215
P106	0.0470402	0.0668422	0.0245571	0.261416	0.276874	0.0767752	0.386636	0.325229	0.30479	0.16746	0.295281	0.306142	0.792635	0.807263	0.113698	0.140915	0.0505884	0.0760003	0.0845433	0.0915713	0.0580938	0.211251	0.0285078	0.0717994	0.157195	0.157675	0.046801	0.041483	0.0719849	0.774572	0.775007	0.580635	0.594702	0.255989	0.270784	0.330518	0.0124777	0.0115297	0.0193909	0.0566064	0.581142	0.728271	0.714385	0.726709	0.724089	0.686033	0.673826	0.687869	0.338165
P107	0.0791731	0.0795627	0.0372892	0.255772	0.249306	0.0390483	0.330875	0.25948	0.215356	0.12381	0.498497	0.509816	0.762029	0.743869	0.116217	0.0669958	0.0176589	0.0169512	0.0168747	0.03439	0.00956058	0.0849497	0.0431405	0.115829	0.292321	0.313084	0.0533364	0.0673835	0.0890696	0.773859	0.727631	0.302535	0.432589	0.102917	0.105698	0.176438	0.416362	0.505511	0.449165	0.126938	0.516045	0.660964	0.615319	0.650852	0.63178	0.588974	0.605712	0.583893	0.454157
P109	0.0155806	0.114818	0.0283314	0.375787	0.371199	0.108708	0.409432	0.376024	0.354679	0.234402	0.201351	0.217079	0.797101	0.788021	0.0788283	0.0592175	0.0175772	0.0197336	0.0221486	0.0377795	0.018126	0.102527	0.0521434	0.102332	0.203895	0.209785	0.0546838	0.043293	0.0301898	0.783284	0.776858	0.410138	0.512728	0.367566	0.379572	0.471744	0.0157378	0.013246	0.0130326	0.0385814	0.578961	0.686607	0.730419	0.677873	0.69839	0.67541	0.662638	0.650038	0.31188
P11	0.0579036	0.0649288	0.0232579	0.160179	0.165667	0.0846459	0.309882	0.283379	0.254741	0.158088	0.378776	0.395752	0.778162	0.76019	0.124668	0.0396273	0.00581851	0.0101851	0.0140724	0.0306104	0.0109818	0.0912411	0.0333803	0.0890888	0.202956	0.19868	0.0459266	0.0431282	0.0882749	0.764143	0.794777	0.570947	0.712406	0.242467	0.277268	0.321873	0.0656034	0.0766647	0.0476177	0.0903962	0.597657	0.731446	0.753628	0.70143	0.68537	0.667561	0.676352	0.6199	0.312109
P110	0.0426728	0.085927	0.0300494	0.362086	0.352969	0.0968224	0.427479	0.387061	0.364457	0.247092	0.220284	0.22931	0.814254	0.793823	0.0930038	0.110408	0.0395244	0.0495338	0.0442301	0.0662223	0.0588132	0.172261	0.0465958	0.0839911	0.173703	0.186709	0.0231947	0.0313839	0.049265	0.790466	0.784319	0.529548	0.543399	0.262902	0.269512	0.368597	0.0102304	0.0100863	0.00742441	0.0533965	0.595714	0.772613	0.751445	0.742041	0.748508	0.752009	0.739501	0.726545	0.363616
P112	0.0235924	0.0872551	0.0179166	0.350614	0.373607	0.0704131	0.374487	0.331925	0.298177	0.162233	0.241245	0.265586	0.801699	0.784387	0.0675532	0.120339	0.0411546	0.0416854	0.0535288	0.080852	0.0483538	0.161369	0.0345046	0.077606	0.193467	0.197353	0.0264913	0.0361252	0.0545573	0.808071	0.800582	0.502522	0.583096	0.530943	0.535844	0.621461	0.01692	0.00991649	0.00802964	0.0621532	0.645629	0.715229	0.745898	0.722429	0.737444	0.729607	0.706566	0.72263	0.380562
P113	0.0273741	0.060254	0.0165674	0.443387	0.443718	0.0723088	0.351563	0.323065	0.267877	0.16285	0.276446	0.296027	0.778843	0.781949	0.097933	0.108448	0.0285133	0.0345025	0.0349652	0.0524852	0.0310501	0.117492	0.0328113	0.0485628	0.110839	0.113721	0.0270277	0.0320464	0.0375809	0.755902	0.760911	0.500666	0.450831	0.287285	0.321367	0.390109	0.323723	0.379945	0.319041	0.0511116	0.587891	0.718338	0.715462	0.674864	0.686083	0.649429	0.635214	0.642311	0.31634
P114	0.0218014	0.0733069	0.0133335	0.416809	0.393381	0.0665199	0.427966	0.380046	0.343281	0.222312	0.196657	0.226056	0.786331	0.796481	0.0898978	0.0913907	0.0294515	0.0335787	0.0331228	0.0538863	0.0230602	0.118927	0.0389091	0.076281	0.16568	0.162298	0.0296213	0.0285285	0.0418505	0.787977	0.804072	0.591897	0.643163	0.262886	0.318842	0.39748	0.104425	0.134165	0.108312	0.0493569	0.64272	0.776777	0.76071	0.724601	0.757306	0.726417	0.71444	0.70154	0.381887
P115	0.030559	0.191178	0.111904	0.316008	0.323865	0.0700999	0.225904	0.223427	0.174075	0.108277	0.284426	0.300945	0.77473	0.804993	0.103458	0.041851	0.0176211	0.0277367	0.0396411	0.0612614	0.0384867	0.130243	0.167275	0.172554	0.34403	0.368272	0.219054	0.174725	0.0460907	0.776304	0.750043	0.374228	0.501586	0.371477	0.421912	0.432746	0.0919148	0.116228	0.0990393	0.0838452	0.392059	0.543552	0.538442	0.49726	0.501348	0.483647	0.479617	0.513408	0.184957
P12	0.0530891	0.0474883	0.0179984	0.420135	0.424618	0.135842	0.378651	0.34514	0.316045	0.212773	0.283413	0.287554	0.809636	0.778448	0.0888233	0.0649178	0.0122342	0.0189838	0.0184274	0.0377014	0.0277934	0.118848	0.0263425	0.0990105	0.207615	0.210842	0.0391058	0.0347051	0.0515747	0.811142	0.796518	0.447304	0.625737	0.149678	0.156591	0.217801	0.0574961	0.0489491	0.0312471	0.0562036	0.594346	0.728237	0.740752	0.728474	0.730108	0.69975	0.691154	0.66383	0.278204
P13	0.0516861	0.0745345	0.0264004	0.286575	0.27397	0.0485368	0.334563	0.321791	0.284136	0.180231	0.374179	0.382338	0.77367	0.772318	0.125271	0.051956	0.00929691	0.0121952	0.0184992	0.0332766	0.0113431	0.0771283	0.0372454	0.0919212	0.211539	0.226902	0.0685999	0.0567568	0.083288	0.764011	0.762577	0.53441	0.67029	0.365588	0.378039	0.460239	0.0176188	0.012039	0.0120823	0.0781125	0.596713	0.743263	0.72631	0.6974	0.698232	0.649071	0.661297	0.627169	0.27075
P14	0.0401873	0.0889223	0.0179911	0.332826	0.312896	0.0793238	0.295255	0.27025	0.223989	0.135281	0.299703	0.315504	0.770342	0.756028	0.0934063	0.0659342	0.0114161	0.0181515	0.0177432	0.0324016	0.0131358	0.0804605	0.0265715	0.0682088	0.181411	0.159822	0.046519	0.0377106	0.0779544	0.788796	0.778466	0.396402	0.503457	0.187692	0.201374	0.24192	0.0456673	0.0463454	0.031883	0.0762919	0.618071	0.750285	0.754436	0.699391	0.728248	0.697901	0.66483	0.668905	0.224592
P15	0.0525223	0.0450897	0.0121697	0.373855	0.355541	0.187809	0.341562	0.322664	0.281885	0.170051	0.345438	0.357457	0.781933	0.791994	0.128064	0.0523238	0.00953894	0.0147254	0.0179354	0.0407733	0.0156181	0.0909103	0.0270191	0.0669758	0.172312	0.192205	0.0352527	0.0422121	0.113363	0.820439	0.792703	0.649379	0.722087	0.305122	0.353303	0.423325	0.108148	0.149031	0.127701	0.0828796	0.64333	0.784816	0.811104	0.76333	0.769172	0.738594	0.723472	0.72708	0.303476
P16	0.0313323	0.0798838	0.019636	0.209271	0.20173	0.101303	0.389188	0.335088	0.282692	0.175411	0.281848	0.302049	0.793232	0.760825	0.103906	0.154733	0.0506338	0.0564657	0.0709696	0.0924492	0.0817882	0.215088	0.0233858	0.0544041	0.142769	0.152536	0.0258812	0.0332695	0.0551019	0.781694	0.766867	0.471145	0.580208	0.246117	0.307925	0.37022	0.0271643	0.019809	0.0146071	0.0748581	0.623402	0.736219	0.779648	0.722536	0.746076	0.714099	0.718316	0.71837	0.305856
P17	0.0352147	0.0730069	0.0217809	0.369969	0.377723	0.0808829	0.375329	0.329569	0.290988	0.180583	0.202317	0.223423	0.80376	0.836529	0.100865	0.0630301	0.0189857	0.0203844	0.0205118	0.0344332	0.0191366	0.0954689	0.0280412	0.0953138	0.206455	0.236003	0.0600513	0.0484154	0.06058	0.763477	0.767304	0.429979	0.531797	0.277939	0.294095	0.360052	0.161962	0.210574	0.185282	0.0605644	0.555572	0.699529	0.722679	0.649943	0.657326	0.62178	0.638849	0.649421	0.300545
P18	0.0432074	0.0504295	0.0140145	0.291657	0.291246	0.0848409	0.312839	0.292548	0.256565	0.155423	0.244339	0.26176	0.743779	0.785492	0.0918156	0.0745818	0.0150254	0.0208802	0.0219072	0.0459625	0.0248222	0.109662	0.0256869	0.110203	0.229668	0.244119	0.0379983	0.0378363	0.0519569	0.796913	0.776372	0.631398	0.677519	0.206905	0.201914	0.30374	0.11845	0.173026	0.126872	0.0656623	0.634932	0.734311	0.728371	0.724757	0.719534	0.700492	0.717758	0.692219	0.29149
P19	0.0667	0.0724187	0.0237276	0.442805	0.422265	0.213981	0.423284	0.392731	0.373702	0.241352	0.43163	0.449162	0.72701	0.752957	0.143886	0.082022	0.0157515	0.0224243	0.0280864	0.053816	0.0326614	0.139955	0.0390806	0.10405	0.219737	0.225147	0.0535484	0.0545618	0.0836305	0.75779	0.772529	0.4903	0.622482	0.337822	0.352661	0.406	0.0913016	0.0982149	0.0815929	0.0848306	0.587072	0.727584	0.735787	0.698451	0.707832	0.665185	0.660222	0.658307	0.317525
P20	0.0478525	0.0709613	0.0299749	0.128808	0.127683	0.233612	0.113909	0.114385	0.0756068	0.0410865	0.336485	0.334597	0.796049	0.805457	0.0971927	0.0465807	0.0078346	0.0133813	0.0153959	0.0347786	0.0137972	0.0546566	0.0253713	0.0413881	0.0995871	0.135571	0.0555934	0.0353229	0.0948596	0.723712	0.74102	0.547691	0.656508	0.190545	0.235874	0.275004	0.0409229	0.0356977	0.0241142	0.096713	0.4599	0.69932	0.704359	0.622564	0.667539	0.625518	0.639721	0.626695	0.0975115
P21	0.0548875	0.122594	0.0300556	0.190866	0.188203	0.141331	0.458444	0.407038	0.359304	0.265081	0.36957	0.380466	0.755495	0.752456	0.12391	0.0716521	0.0230139	0.0303917	0.027861	0.0429593	0.0245958	0.0910239	0.05644	0.0562947	0.118881	0.116903	0.0662963	0.0580492	0.0784108	0.772545	0.793152	0.633915	0.706563	0.121408	0.129952	0.225017	0.305698	0.308681	0.250356	0.0742727	0.622998	0.754003	0.762908	0.711	0.702413	0.683842	0.673208	0.650002	0.363576
P22	0.0111611	0.0937183	0.0229693	0.501723	0.501747	0.199277	0.423385	0.363947	0.338838	0.23454	0.13073	0.149415	0.810474	0.80509	0.0518952	0.0903669	0.059868	0.0829804	0.133648	0.172593	0.160199	0.322168	0.043765	0.0738039	0.172198	0.174885	0.0541068	0.0389477	0.0179928	0.765148	0.775916	0.578909	0.578121	0.399524	0.420798	0.499592	0.204279	0.275554	0.223394	0.0373784	0.613784	0.733695	0.706652	0.703712	0.721111	0.706143	0.681268	0.688973	0.408817
P23	0.0509628	0.0601765	0.0137067	0.368943	0.367098	0.0777387	0.37072	0.355587	0.303983	0.20302	0.402533	0.414749	0.760972	0.775952	0.128849	0.104318	0.0254481	0.0335977	0.0339616	0.0732421	0.0354975	0.145199	0.0285165	0.086323	0.212451	0.222661	0.0365423	0.0429744	0.0727114	0.770789	0.757817	0.482225	0.592121	0.224328	0.256946	0.35894	0.154837	0.176091	0.14346	0.0823122	0.636454	0.749954	0.772341	0.748199	0.740438	0.713839	0.701356	0.692676	0.362381
P24	0.0483014	0.0831362	0.0309051	0.456424	0.44843	0.117599	0.38256	0.343156	0.294993	0.182301	0.210993	0.20943	0.836334	0.85174	0.0914212	0.10529	0.0391886	0.043384	0.0432893	0.0693904	0.0523984	0.165338	0.0526942	0.0995472	0.206042	0.196058	0.0509546	0.0405471	0.0583783	0.836869	0.814829	0.544848	0.620616	0.213959	0.259438	0.29994	0.0133877	0.0196008	0.0135049	0.0750007	0.623958	0.792951	0.795622	0.710486	0.749931	0.714084	0.715768	0.718206	0.311456
P25	0.0440809	0.167441	0.0450431	0.300402	0.278702	0.0552358	0.386896	0.390409	0.319742	0.185444	0.414657	0.436217	0.755883	0.770981	0.14743	0.0709452	0.0234799	0.039471	0.0231244	0.0245908	0.00813719	0.068954	0.0867725	0.136358	0.278753	0.286861	0.15986	0.0725181	0.0552533	0.78751	0.731505	0.400055	0.48178	0.302448	0.317981	0.41366	0.0474449	0.08328	0.0752438	0.0874452	0.424185	0.466278	0.532371	0.545256	0.44052	0.40314	0.447273	0.438272	0.259185
P26	0.0479719	0.0734958	0.0292683	0.341556	0.335318	0.0832787	0.289612	0.267148	0.206228	0.118576	0.331165	0.365586	0.745956	0.776385	0.114197	0.0334451	0.00958043	0.0084784	0.0321565	0.0577941	0.0376051	0.122846	0.034763	0.0676767	0.165829	0.177167	0.0982281	0.054516	0.0659665	0.773461	0.753463	0.49948	0.587317	0.116427	0.121925	0.152344	0.0349493	0.0408967	0.0293932	0.0791085	0.553182	0.716988	0.741668	0.68026	0.66033	0.590455	0.624017	0.652425	0.208653
P27	0.0443269	0.0934377	0.0296261	0.184942	0.197844	0.117218	0.443086	0.366076	0.321493	0.195494	0.311647	0.357525	0.852196	0.856847	0.10883	0.105875	0.0269525	0.0337743	0.0341583	0.0750847	0.0470965	0.211956	0.0569648	0.0733955	0.197433	0.198509	0.0588866	0.0600039	0.0653	0.834866	0.825598	0.466104	0.549147	0.202064	0.221719	0.258639	0.0164881	0.0251556	0.0172407	0.0839078	0.630633	0.760504	0.763638	0.728575	0.735222	0.716608	0.697581	0.715555	0.230863
P29	0.0582915	0.0727426	0.015088	0.352247	0.35443	0.221701	0.339147	0.300709	0.240439	0.150276	0.36066	0.365948	0.762192	0.771483	0.122041	0.0557351	0.00706333	0.0109693	0.014094	0.0359991	0.013124	0.0755882	0.0296322	0.0423954	0.127709	0.129208	0.0279444	0.0362687	0.0737841	0.758261	0.753586	0.395867	0.458305	0.529989	0.584697	0.641654	0.00903106	0.010411	0.00920712	0.0804697	0.587564	0.778617	0.7758	0.711085	0.695946	0.642502	0.667792	0.683563	0.374729
P30	0.0549399	0.0767824	0.032993	0.232692	0.228483	0.0700689	0.333113	0.304953	0.273345	0.164173	0.316186	0.346178	0.770302	0.786252	0.118234	0.172308	0.0767625	0.0941484	0.0904621	0.142232	0.0997851	0.260684	0.0496041	0.0712714	0.180965	0.178727	0.0765335	0.0706799	0.0737768	0.782664	0.753293	0.516523	0.668963	0.249419	0.294855	0.359172	0.153521	0.186342	0.150994	0.0827379	0.587892	0.71531	0.689438	0.664653	0.676019	0.634192	0.639735	0.658921	0.28246
P31	0.0428031	0.0641671	0.0306102	0.254272	0.247544	0.12462	0.260326	0.23752	0.200226	0.121777	0.334633	0.341767	0.787492	0.814141	0.10718	0.0630634	0.0189613	0.0273041	0.0315023	0.0477192	0.0330951	0.0986765	0.0404293	0.0526534	0.140108	0.144294	0.0816842	0.0593047	0.0873295	0.80933	0.808909	0.522382	0.561771	0.238228	0.282821	0.301646	0.0669297	0.0664564	0.0497091	0.077745	0.54957	0.732837	0.737077	0.688702	0.711254	0.665013	0.672912	0.692091	0.154454
P32	0.0635904	0.0747579	0.0183326	0.234328	0.21745	0.0952427	0.409777	0.367204	0.320649	0.220022	0.420466	0.428471	0.753905	0.767608	0.130731	0.125701	0.0459023	0.0540603	0.0657405	0.0834302	0.0363373	0.160802	0.0316198	0.107894	0.241023	0.240618	0.0457494	0.0522612	0.0832079	0.745409	0.754706	0.424306	0.4591	0.386993	0.428531	0.454755	0.0706895	0.0871432	0.0525905	0.0793009	0.592281	0.738192	0.751532	0.714491	0.712811	0.696206	0.683067	0.671259	0.257627
P33	0.0611304	0.0867995	0.0287638	0.278116	0.281248	0.10044	0.304031	0.268472	0.22255	0.129965	0.326052	0.35683	0.737531	0.798651	0.127989	0.0867749	0.0312446	0.0406941	0.0484963	0.0658906	0.0339165	0.138176	0.0508092	0.0739083	0.155397	0.182177	0.0853604	0.0657097	0.0890023	0.789211	0.807457	0.594799	0.647391	0.202594	0.254921	0.331361	0.0133004	0.0218098	0.0143896	0.0933392	0.586158	0.706545	0.697419	0.67427	0.676023	0.641366	0.655092	0.618198	0.306426
P35	0.0558185	0.0824145	0.0231113	0.288748	0.324582	0.0825837	0.153515	0.183068	0.124611	0.0544011	0.368679	0.366208	0.799007	0.844801	0.120214	0.0687439	0.0235828	0.0243144	0.0352596	0.0436133	0.0151275	0.0852795	0.0250812	0.0335915	0.0863408	0.0988181	0.0450841	0.0563752	0.102004	0.742037	0.753938	0.410658	0.581982	0.174507	0.0679864	0.0757539	0.036099	0.0330823	0.0157519	0.0853909	0.547266	0.701875	0.661772	0.648127	0.664876	0.653435	0.601313	0.663956	0.406763
P36	0.0260556	0.0706903	0.0285494	0.238781	0.236812	0.0896243	0.390748	0.333055	0.304624	0.17731	0.198763	0.210425	0.834772	0.829655	0.104523	0.0739447	0.0177239	0.0255815	0.0253227	0.042791	0.0188617	0.0909021	0.042465	0.0794878	0.185512	0.185764	0.0389424	0.0439005	0.0524878	0.785653	0.789028	0.604151	0.621231	0.254566	0.265567	0.355161	0.226329	0.331744	0.273546	0.0518171	0.612765	0.732857	0.703285	0.703561	0.704018	0.694979	0.650701	0.641415	0.303209
P37	0.0408172	0.110027	0.0199481	0.311603	0.285849	0.216138	0.418305	0.359541	0.335492	0.19282	0.310585	0.320638	0.761714	0.801737	0.128505	0.0629081	0.0188679	0.0218309	0.0258605	0.0486903	0.0257669	0.120056	0.0326685	0.0868792	0.164924	0.184301	0.0278549	0.0335172	0.0634623	0.773679	0.759151	0.504619	0.564956	0.411512	0.529338	0.554763	0.0359724	0.0315485	0.0216997	0.071086	0.596211	0.738762	0.729139	0.704238	0.725676	0.67919	0.666976	0.705619	0.435927
P39	0.0226762	0.0655726	0.0218291	0.362019	0.363842	0.156594	0.363894	0.289402	0.239217	0.145585	0.217832	0.243394	0.810845	0.788712	0.0890789	0.0652595	0.0124317	0.020622	0.0184016	0.0342152	0.0218009	0.0843993	0.0386347	0.108219	0.209588	0.211996	0.0491067	0.0592125	0.0442559	0.797624	0.786754	0.543021	0.540621	0.310308	0.324368	0.382653	0.0477697	0.051206	0.0420122	0.0589097	0.607941	0.722778	0.722946	0.732987	0.717561	0.704475	0.671943	0.701997	0.27459
P4	0.0378072	0.096042	0.025167	0.475802	0.486842	0.191119	0.332161	0.312899	0.280103	0.172544	0.24468	0.294273	0.838201	0.852919	0.10223	0.0974681	0.0346636	0.045251	0.0519826	0.0664061	0.0460534	0.171533	0.0471856	0.148857	0.287935	0.300077	0.0692259	0.0584791	0.0660033	0.832038	0.837976	0.61844	0.668438	0.234545	0.273086	0.329038	0.216454	0.279492	0.256656	0.0710914	0.660994	0.791964	0.823449	0.748536	0.743566	0.724929	0.726013	0.733514	0.26724
P40	0.0368103	0.0880627	0.0298038	0.365559	0.368666	0.113987	0.326508	0.274653	0.236212	0.145392	0.259886	0.264591	0.791775	0.80758	0.121969	0.0611799	0.00896903	0.0107142	0.0166273	0.028164	0.0178032	0.0673363	0.0495837	0.0910049	0.195866	0.224093	0.0549794	0.0525403	0.0674288	0.818553	0.807071	0.571884	0.586184	0.276772	0.271791	0.33234	0.0831773	0.0939157	0.096076	0.0598228	0.615642	0.739588	0.76175	0.72079	0.738938	0.694095	0.696588	0.676956	0.344966
P41	0.0573986	0.0627025	0.0349287	0.236454	0.241164	0.0610887	0.336845	0.297427	0.247863	0.138469	0.284132	0.29471	0.840808	0.792767	0.0974977	0.0705157	0.0121238	0.0144288	0.0160747	0.0366149	0.0178058	0.0895547	0.0449032	0.0587749	0.150291	0.163054	0.0852797	0.0783455	0.0666985	0.799644	0.83157	0.521524	0.555517	0.280108	0.301559	0.371367	0.066023	0.0714456	0.0683836	0.0690186	0.570013	0.711554	0.714113	0.676638	0.674288	0.660459	0.659364	0.613224	0.203245
P42	0.0511558	0.106495	0.0348126	0.375055	0.392956	0.199438	0.329371	0.277491	0.214384	0.126032	0.3223	0.330879	0.810505	0.804604	0.115296	0.135645	0.0323883	0.0567782	0.0522857	0.0590613	0.0360861	0.166176	0.0448058	0.130978	0.291533	0.265606	0.0576433	0.0419988	0.0598143	0.786897	0.750726	0.402097	0.542092	0.150714	0.141	0.222658	0.127144	0.152785	0.124524	0.0808124	0.567442	0.688507	0.701961	0.710346	0.716657	0.692001	0.663029	0.644017	0.31685
P43	0.044678	0.0694272	0.00901388	0.522368	0.517177	0.117535	0.414197	0.362269	0.308051	0.194997	0.231357	0.241166	0.803868	0.834046	0.085699	0.0777666	0.0154557	0.0177627	0.0203804	0.0367694	0.0152245	0.105763	0.0434863	0.0863929	0.190846	0.198933	0.0412991	0.0325355	0.0640491	0.831602	0.823306	0.468456	0.496256	0.200335	0.194053	0.275616	0.0731029	0.0791472	0.0508863	0.0562657	0.666975	0.802721	0.788223	0.816922	0.78124	0.77432	0.755544	0.777245	0.376895
P45	0.0252215	0.0920518	0.0171252	0.21334	0.24226	0.0798342	0.367381	0.310697	0.255841	0.162277	0.197985	0.2223	0.829892	0.812131	0.0615861	0.094751	0.0190757	0.029286	0.0293365	0.0423714	0.0286574	0.13096	0.0383923	0.0677421	0.146561	0.144138	0.021519	0.0260601	0.0438645	0.8203	0.825176	0.486867	0.465668	0.313395	0.301258	0.377766	0.195276	0.315208	0.276805	0.0411324	0.63661	0.762891	0.789636	0.783013	0.764889	0.768292	0.750576	0.752542	0.278552
P46	0.0450015	0.0851128	0.0255458	0.23958	0.222205	0.0795224	0.271627	0.218627	0.215819	0.124173	0.347959	0.37132	0.78678	0.82301	0.117981	0.084454	0.00710331	0.0108623	0.0214442	0.0447717	0.0133809	0.105745	0.0379091	0.0944552	0.198569	0.213427	0.0574751	0.0542654	0.0677364	0.735979	0.747257	0.450208	0.516314	0.142091	0.131216	0.181759	0.0109596	0.0174521	0.0135779	0.0658114	0.567371	0.748293	0.713427	0.734312	0.728426	0.691951	0.676139	0.686688	0.216555
P47	0.0231171	0.070736	0.0171108	0.234455	0.242368	0.239534	0.321214	0.282861	0.232089	0.145172	0.202592	0.209694	0.800883	0.80079	0.0794267	0.0361147	0.00288715	0.00743444	0.00815867	0.0206987	0.00891649	0.0760653	0.03074	0.0873293	0.201129	0.221131	0.0582466	0.0523963	0.0351418	0.83141	0.813281	0.577676	0.582161	0.229408	0.255155	0.26685	0.195277	0.245127	0.216543	0.049136	0.65096	0.780139	0.751987	0.734547	0.760487	0.757437	0.74663	0.711656	0.275892
P48	0.0415756	0.0891765	0.0331061	0.398384	0.388635	0.0857786	0.394377	0.351578	0.308014	0.192195	0.240312	0.245575	0.809269	0.801851	0.112599	0.0497189	0.0109155	0.0154751	0.0140707	0.0331618	0.0136206	0.0919362	0.0587948	0.131391	0.233938	0.236982	0.08977	0.0795554	0.075401	0.773551	0.787431	0.561341	0.609307	0.529785	0.516525	0.590981	0.0181942	0.0235136	0.0177702	0.0666338	0.579637	0.668917	0.671621	0.675532	0.648207	0.619427	0.594807	0.653579	0.33402
P5	0.0313121	0.0472859	0.021987	0.269559	0.280429	0.0250359	0.285718	0.208923	0.162455	0.0815386	0.293516	0.327436	0.749223	0.778392	0.0831209	0.169457	0.0339787	0.101352	0.104429	0.11986	0.0700069	0.338472	0.0307098	0.0592957	0.153227	0.139679	0.0470732	0.0361455	0.0713653	0.792032	0.769179	0.493209	0.541661	0.0951345	0.109166	0.216074	0.042889	0.0438291	0.044886	0.0714766	0.588459	0.753853	0.748324	0.687634	0.712099	0.648887	0.670273	0.650403	0.174254
P51	0.0304587	0.124828	0.0878526	0.25415	0.238447	0.0956659	0.313565	0.278403	0.253947	0.137743	0.214386	0.2324	0.802895	0.809004	0.0945936	0.0612334	0.0164194	0.0184637	0.0222684	0.0384693	0.0197743	0.101146	0.103302	0.169716	0.296123	0.302223	0.233225	0.172545	0.0601647	0.799438	0.794615	0.620565	0.688788	0.336469	0.400182	0.430108	0.160319	0.230344	0.237146	0.0835433	0.447775	0.637112	0.653216	0.530987	0.565108	0.493081	0.508528	0.494703	0.280459
P52	0.0531703	0.0965548	0.0490078	0.193895	0.198101	0.118923	0.301353	0.292681	0.232698	0.128735	0.22986	0.234577	0.785315	0.804263	0.0886698	0.0551198	0.0152572	0.0197912	0.0192445	0.0344843	0.0152196	0.0995856	0.0656169	0.128328	0.267887	0.295724	0.117614	0.0938542	0.0660608	0.744928	0.767722	0.557642	0.660295	0.136416	0.183128	0.220529	0.0822981	0.102051	0.0700763	0.0779471	0.495371	0.606451	0.645159	0.58732	0.591486	0.534757	0.52083	0.54072	0.253263
P53	0.0115975	0.0522463	0.014644	0.200507	0.218982	0.105979	0.397119	0.350675	0.30533	0.187529	0.144021	0.149784	0.837411	0.823282	0.0603751	0.0501833	0.0145687	0.0175756	0.0330318	0.0521446	0.0323019	0.125632	0.03373	0.0871156	0.194645	0.198464	0.0321639	0.0350955	0.0267785	0.819653	0.833086	0.66571	0.618771	0.320626	0.340556	0.422196	0.230414	0.316053	0.274993	0.030979	0.669948	0.785787	0.766526	0.768548	0.757925	0.737111	0.738648	0.738651	0.436053
P54	0.0319301	0.076103	0.0255843	0.354052	0.360611	0.0799031	0.420031	0.369076	0.336361	0.210148	0.282527	0.306699	0.796077	0.789653	0.112743	0.06043	0.011965	0.020609	0.0218544	0.0319241	0.0176304	0.0943863	0.0354168	0.0874526	0.189131	0.192101	0.0511098	0.052173	0.0473447	0.758956	0.749518	0.589117	0.631667	0.355435	0.357408	0.451724	0.0141712	0.0160291	0.0133901	0.0628575	0.589633	0.725916	0.717291	0.693368	0.668682	0.604451	0.628696	0.63752	0.400305
P56	0.021513	0.0796706	0.0280983	0.470585	0.453232	0.0977233	0.413197	0.371355	0.339598	0.194235	0.227185	0.228144	0.797594	0.811045	0.0826986	0.060626	0.0107562	0.0174225	0.019062	0.036291	0.0134925	0.0993812	0.0550191	0.0789953	0.175146	0.170401	0.0699569	0.0504522	0.0505566	0.821731	0.803473	0.641612	0.682414	0.288254	0.295375	0.35659	0.096535	0.0946023	0.0792541	0.0633521	0.636201	0.795575	0.75638	0.72704	0.733336	0.71282	0.718086	0.696817	0.310952
P57	0.031216	0.130855	0.0722332	0.257509	0.261089	0.12115	0.344994	0.31289	0.268371	0.155377	0.163858	0.192992	0.788676	0.813561	0.0767537	0.0456126	0.0113794	0.012128	0.0138489	0.0279068	0.00876019	0.0872195	0.0667961	0.104703	0.208111	0.20332	0.149645	0.0931869	0.0383619	0.789493	0.793352	0.593906	0.625282	0.322735	0.307291	0.380205	0.0268153	0.0280444	0.0207823	0.05293	0.521362	0.638911	0.605136	0.573501	0.604349	0.562518	0.567861	0.564259	0.246432
P58	0.0428313	0.117772	0.0633428	0.268407	0.248725	0.100352	0.307965	0.292513	0.247558	0.153956	0.251409	0.268687	0.785805	0.820976	0.0963715	0.094767	0.0321562	0.0407646	0.0499552	0.0646146	0.0462963	0.161483	0.0841514	0.100639	0.201226	0.197245	0.116731	0.109557	0.0609391	0.768776	0.788803	0.555321	0.51872	0.355969	0.38466	0.475396	0.101063	0.119626	0.0994421	0.0768448	0.485617	0.641438	0.619256	0.581772	0.617899	0.581298	0.581161	0.597897	0.263796
P6	0.0575008	0.0741041	0.0310497	0.394135	0.375136	0.0711333	0.349973	0.331731	0.286384	0.174487	0.414284	0.427843	0.737089	0.744428	0.114943	0.0643172	0.012897	0.0165763	0.0219453	0.0503185	0.0282469	0.123297	0.0397405	0.0953941	0.198344	0.202632	0.0439273	0.0494532	0.0781339	0.742687	0.748251	0.401157	0.616157	0.224834	0.237841	0.294913	0.153017	0.168413	0.140872	0.0989303	0.574087	0.662721	0.69155	0.662648	0.665121	0.604518	0.591295	0.588903	0.304673
P60	0.0426017	0.0727033	0.0206436	0.365778	0.370004	0.0652551	0.339145	0.321912	0.275678	0.171474	0.33104	0.330616	0.779639	0.755211	0.0905247	0.0767619	0.0226066	0.0213355	0.0288399	0.0487819	0.0256176	0.104501	0.035771	0.125407	0.240042	0.238996	0.0374191	0.0394691	0.0565718	0.762965	0.74917	0.466985	0.602031	0.331335	0.375136	0.431684	0.136059	0.148129	0.124655	0.0640979	0.631041	0.764466	0.765274	0.724578	0.711854	0.692687	0.694629	0.686787	0.30185
P61	0.0204035	0.0744457	0.0156618	0.428717	0.413935	0.0610195	0.39735	0.363683	0.302122	0.191377	0.239237	0.289842	0.763832	0.781255	0.102009	0.0659767	0.0134081	0.0164092	0.0225197	0.0457042	0.0141244	0.0928854	0.023944	0.0475307	0.13425	0.121054	0.0258147	0.0319097	0.0633683	0.779599	0.756815	0.50179	0.597138	0.311416	0.338359	0.451514	0.0228031	0.0184344	0.0220826	0.0588387	0.606735	0.746931	0.733627	0.697361	0.741051	0.701552	0.712117	0.697743	0.302387
P62	0.0402174	0.0826833	0.0362496	0.42015	0.394881	0.0686865	0.36708	0.33654	0.300741	0.195082	0.30757	0.319942	0.791039	0.769008	0.0833887	0.0716241	0.0209576	0.0260088	0.0297444	0.0504255	0.0303754	0.119486	0.0499341	0.123993	0.259066	0.278291	0.0521198	0.0520926	0.0688766	0.724527	0.765439	0.554194	0.579699	0.23977	0.235544	0.304822	0.0137359	0.0168763	0.0160109	0.0679713	0.582029	0.71227	0.715068	0.67728	0.693153	0.676433	0.65123	0.630753	0.279832
P63	0.0363832	0.090474	0.0530638	0.391306	0.352873	0.070542	0.310911	0.314577	0.271346	0.149199	0.310075	0.331376	0.771578	0.762319	0.104257	0.0483138	0.0132005	0.0133338	0.0114654	0.0327433	0.0142663	0.107217	0.0651493	0.10212	0.208926	0.22646	0.111661	0.0898582	0.0896563	0.771099	0.786016	0.485636	0.594203	0.273337	0.297827	0.399122	0.0799494	0.0938936	0.0729458	0.0869783	0.508376	0.653527	0.678699	0.560972	0.595707	0.549817	0.54986	0.541631	0.197365
P64	0.0303598	0.208479	0.132109	0.351281	0.318538	0.0812927	0.308761	0.304722	0.277482	0.168568	0.304166	0.31644	0.793055	0.788065	0.0922416	0.111616	0.0566498	0.0624321	0.0499404	0.080722	0.0517622	0.147262	0.174117	0.203182	0.327011	0.34273	0.250159	0.195839	0.0539275	0.731885	0.767216	0.485582	0.582338	0.339069	0.378583	0.456347	0.475817	0.527674	0.510482	0.0824509	0.397216	0.489184	0.503811	0.452713	0.457972	0.412668	0.410739	0.455946	0.200049
P66	0.024664	0.0769782	0.0558351	0.177479	0.186926	0.101546	0.198633	0.20836	0.162647	0.0878293	0.319196	0.350951	0.769946	0.800171	0.106435	0.0389701	0.00540303	0.0092281	0.0061959	0.0358377	0.0109769	0.0851058	0.0700243	0.0621503	0.191106	0.184577	0.128095	0.102405	0.0861974	0.789895	0.789726	0.607074	0.654561	0.0841648	0.115037	0.132595	0.198621	0.241765	0.19671	0.0716023	0.519377	0.638502	0.65477	0.46107	0.619413	0.575288	0.558508	0.532892	0.169759
P67	0.00840076	0.0711284	0.0126567	0.47827	0.492169	0.149013	0.44298	0.386738	0.339887	0.252123	0.17257	0.191175	0.805673	0.760105	0.0549584	0.174761	0.08249	0.109417	0.102013	0.135295	0.101313	0.242824	0.0315008	0.13155	0.246089	0.253542	0.0185913	0.0298893	0.0208918	0.786337	0.751207	0.475454	0.530233	0.351791	0.353324	0.434209	0.108006	0.146656	0.130382	0.0307206	0.598164	0.702453	0.70434	0.758165	0.736845	0.728686	0.694232	0.707311	0.423181
P68	0.0448308	0.0958218	0.0265909	0.280212	0.269249	0.0803779	0.358584	0.335755	0.290828	0.173386	0.341219	0.365103	0.739064	0.756694	0.111109	0.0513632	0.00652911	0.0137977	0.0170619	0.0309486	0.014624	0.0954986	0.0347116	0.0695145	0.159165	0.15828	0.0601891	0.061363	0.097532	0.808299	0.768065	0.482847	0.438555	0.17758	0.22392	0.294798	0.00775479	0.01399	0.0133257	0.082593	0.59957	0.719751	0.743343	0.679066	0.708175	0.667718	0.658844	0.653153	0.272776
P69	0.0179474	0.0945267	0.0140033	0.343683	0.350872	0.115075	0.379403	0.345737	0.312717	0.184694	0.241868	0.253806	0.803985	0.801043	0.0861587	0.100147	0.0321436	0.0397913	0.0476502	0.0804915	0.0395729	0.186755	0.0426622	0.0854905	0.189918	0.190212	0.0500369	0.0397581	0.0571202	0.823521	0.81308	0.610235	0.636479	0.220318	0.243991	0.298268	0.0545304	0.0607397	0.048124	0.0500212	0.654244	0.778741	0.77961	0.729498	0.744679	0.711038	0.70525	0.6988	0.412315
P7	0.0616095	0.0618243	0.0146093	0.474905	0.44425	0.112439	0.308919	0.337507	0.276972	0.166146	0.372872	0.39	0.776516	0.836295	0.131206	0.0902048	0.0242055	0.0454761	0.0644892	0.158193	0.161056	0.361779	0.0454436	0.0932676	0.226099	0.222136	0.0386457	0.0489431	0.110803	0.794592	0.793101	0.481478	0.594242	0.270035	0.340055	0.394562	0.0741616	0.0935804	0.0743797	0.0809654	0.628431	0.765331	0.807387	0.668309	0.739901	0.681641	0.696252	0.68491	0.314732
P70	0.0258079	0.106918	0.0421281	0.229629	0.218885	0.201504	0.442413	0.431593	0.372811	0.263989	0.210591	0.22577	0.818716	0.822427	0.0832634	0.0784396	0.0261046	0.0244499	0.0254279	0.0435522	0.0304405	0.103909	0.058806	0.0894365	0.183976	0.198432	0.0589498	0.0507946	0.062034	0.781941	0.749667	0.58901	0.591958	0.29776	0.300982	0.418662	0.255382	0.349417	0.306311	0.0654418	0.583494	0.743368	0.75744	0.654121	0.686761	0.69013	0.668008	0.664687	0.412148
P71	0.0201245	0.140082	0.013038	0.454211	0.455325	0.0916113	0.378042	0.310395	0.286921	0.172951	0.274883	0.297469	0.839834	0.792972	0.0952435	0.0608857	0.00989914	0.0122175	0.017962	0.0361833	0.0175257	0.101975	0.0324235	0.0926851	0.215366	0.220168	0.0171582	0.0292362	0.0493938	0.797197	0.83236	0.538446	0.482296	0.281077	0.312953	0.381632	0.092583	0.0863764	0.0641067	0.0555165	0.68292	0.806505	0.787354	0.780197	0.772079	0.728286	0.737217	0.753999	0.333252
P72	0.0127493	0.0673876	0.0102243	0.540731	0.536943	0.101505	0.376464	0.33835	0.291416	0.180225	0.162683	0.179436	0.810255	0.790007	0.0493998	0.0565912	0.0109649	0.0131447	0.0197963	0.0281295	0.0112449	0.0868165	0.0312707	0.0927494	0.200159	0.228153	0.0354111	0.0422711	0.034025	0.798327	0.79748	0.616575	0.565599	0.232619	0.254418	0.344352	0.00872889	0.00836391	0.00726752	0.035388	0.654939	0.754679	0.746746	0.758602	0.780684	0.74319	0.745227	0.75361	0.294435
P73	0.0192821	0.0903425	0.0177065	0.418486	0.423722	0.0485438	0.352118	0.310024	0.273864	0.161649	0.165813	0.173857	0.823216	0.794992	0.0587879	0.0337491	0.0108953	0.0118845	0.010175	0.0228896	0.00962183	0.0757162	0.0488162	0.0894342	0.234116	0.242149	0.0276078	0.0339096	0.0371135	0.800562	0.802325	0.592387	0.54669	0.0783292	0.0627552	0.101822	0.00776937	0.0103866	0.0074176	0.0347032	0.649733	0.783434	0.754984	0.760895	0.767145	0.74695	0.731856	0.744301	0.2474
P74	0.0185322	0.109392	0.0157147	0.29778	0.315766	0.0709727	0.375878	0.352483	0.325861	0.201562	0.236438	0.252396	0.797054	0.76474	0.0801713	0.115053	0.036734	0.0437428	0.0447568	0.0809116	0.0448778	0.199041	0.0453543	0.0825972	0.180724	0.189982	0.0295576	0.0312626	0.0417914	0.760636	0.765024	0.412725	0.458458	0.384758	0.438381	0.540825	0.0508621	0.0546412	0.0433628	0.0517115	0.616812	0.741127	0.725342	0.72173	0.733052	0.721996	0.715311	0.680977	0.395135
P75	0.0119478	0.108561	0.0177504	0.254268	0.274919	0.0950198	0.351693	0.292787	0.290545	0.166658	0.150058	0.17334	0.784887	0.80864	0.0645963	0.0324605	0.00422381	0.00728111	0.00854924	0.0219227	0.00958461	0.064509	0.0394433	0.0602632	0.151269	0.143492	0.0522829	0.0357851	0.0232868	0.817358	0.8115	0.534194	0.596657	0.0955368	0.0773241	0.117891	0.100714	0.142432	0.10864	0.0337467	0.597919	0.782667	0.759892	0.738147	0.739751	0.735747	0.721443	0.68949	0.272016
P76	0.0232787	0.12331	0.0177006	0.489268	0.474152	0.0933845	0.347924	0.316866	0.306011	0.177894	0.27756	0.292985	0.814445	0.778561	0.0824983	0.146652	0.0560505	0.0571411	0.0549811	0.0720358	0.043385	0.206393	0.0284581	0.074543	0.157896	0.180672	0.0412078	0.0367334	0.0472494	0.781749	0.777569	0.455339	0.475064	0.430249	0.478438	0.562136	0.186808	0.223447	0.191175	0.054483	0.605945	0.748902	0.70638	0.711589	0.720878	0.69242	0.667733	0.683622	0.335526
P77	0.0115355	0.0800242	0.0234105	0.486875	0.506121	0.081361	0.330348	0.268319	0.233848	0.129971	0.0395772	0.0540128	0.829542	0.812951	0.0223215	0.0949153	0.0306761	0.0410431	0.0466449	0.0570854	0.0330181	0.13873	0.027467	0.092225	0.181222	0.187704	0.0323119	0.0245998	0.00543206	0.796891	0.802504	0.528704	0.572574	0.245519	0.241195	0.350566	0.010398	0.017431	0.0140915	0.0102315	0.657461	0.786779	0.733154	0.754288	0.73972	0.722688	0.746345	0.719157	0.312958
P78	0.0134462	0.075649	0.013522	0.365745	0.387621	0.0788182	0.403219	0.388634	0.364654	0.24038	0.124473	0.147149	0.818403	0.800559	0.0452712	0.204056	0.121333	0.12679	0.119389	0.133976	0.114926	0.275419	0.0300915	0.0869595	0.193779	0.222376	0.0371463	0.0323286	0.0143538	0.77281	0.782472	0.590715	0.617166	0.339458	0.340706	0.393562	0.217028	0.279089	0.245592	0.0246034	0.657068	0.745688	0.743634	0.720457	0.746068	0.708883	0.698544	0.678123	0.378385
P79	0.0103702	0.105181	0.0309999	0.316932	0.350494	0.0738696	0.361097	0.308959	0.273891	0.173295	0.0708607	0.0844354	0.835887	0.788837	0.0326259	0.0920224	0.0336382	0.0448438	0.0455646	0.0518937	0.0365664	0.132667	0.053459	0.0834457	0.16737	0.178535	0.0507516	0.0400178	0.00892555	0.778548	0.776596	0.525059	0.56643	0.334416	0.343662	0.423891	0.145191	0.164631	0.136384	0.0201295	0.587722	0.714628	0.694566	0.720213	0.701764	0.695435	0.695941	0.657823	0.315042
P8	0.0440639	0.0737935	0.0543245	0.23408	0.21503	0.0724472	0.317562	0.292811	0.266026	0.158203	0.438646	0.466849	0.728664	0.759684	0.125224	0.0757363	0.0232933	0.0251729	0.0305569	0.0694073	0.0533305	0.148409	0.0592963	0.0950822	0.199122	0.20143	0.0955016	0.071404	0.111	0.754665	0.700512	0.41182	0.524368	0.156686	0.249004	0.298417	0.0225578	0.0387354	0.03236	0.105972	0.486897	0.62753	0.632851	0.607457	0.631476	0.592018	0.569618	0.573785	0.213133
P80	0.0370804	0.0944448	0.0302711	0.433101	0.436495	0.0574462	0.3767	0.337374	0.308143	0.161849	0.298305	0.306751	0.771714	0.779886	0.104705	0.10609	0.0424185	0.0488765	0.060332	0.0806366	0.0434121	0.148373	0.0564345	0.104774	0.215649	0.226148	0.0574644	0.0642965	0.0616465	0.788791	0.786623	0.599821	0.659714	0.36504	0.368192	0.416732	0.0150999	0.0183981	0.0184571	0.0807269	0.620568	0.687176	0.704939	0.692253	0.67635	0.628725	0.652055	0.678247	0.265883
P82	0.023623	0.0474802	0.0151477	0.505322	0.480616	0.260711	0.366601	0.31681	0.271123	0.16852	0.275727	0.29749	0.814464	0.780474	0.092509	0.0488045	0.00796293	0.00721509	0.0079049	0.0228238	0.00859215	0.0668124	0.0326561	0.0669219	0.173999	0.17824	0.0351107	0.0353032	0.0542319	0.772902	0.784512	0.5539	0.556339	0.371057	0.363289	0.44068	0.00850646	0.0100813	0.00838212	0.0635632	0.620492	0.738477	0.704221	0.724491	0.736805	0.706869	0.707395	0.701987	0.325123
P83	0.0269595	0.0708452	0.0152813	0.256739	0.269954	0.076592	0.332083	0.285064	0.236529	0.131129	0.229007	0.236648	0.80464	0.818682	0.0879291	0.052818	0.0136898	0.0163613	0.0152515	0.0275479	0.0130759	0.0774064	0.0356047	0.119798	0.268497	0.291165	0.0303503	0.036819	0.0542972	0.792085	0.810463	0.552438	0.68076	0.382619	0.452896	0.513813	0.0105598	0.0110827	0.00858392	0.0571875	0.633367	0.783378	0.793944	0.724278	0.744465	0.733414	0.722821	0.741603	0.249175
P84	0.0239028	0.0895623	0.0401981	0.369648	0.377801	0.153268	0.375065	0.300024	0.273335	0.182056	0.22753	0.241367	0.776163	0.788358	0.0614621	0.125882	0.0388223	0.047556	0.050744	0.0713237	0.0296444	0.12427	0.0607552	0.114615	0.241691	0.232353	0.0676876	0.0613178	0.0548026	0.759814	0.781235	0.49917	0.496835	0.288132	0.321208	0.422936	0.242618	0.247852	0.2248	0.0545846	0.5497	0.718942	0.706969	0.66261	0.678121	0.644754	0.641109	0.662055	0.279903
P85	0.0089875	0.0523528	0.0136846	0.273464	0.287413	0.0606366	0.342539	0.288788	0.253974	0.13736	0.125219	0.140254	0.797994	0.812537	0.0443323	0.0372538	0.0073734	0.00986454	0.0107138	0.0223643	0.0129803	0.0620778	0.0269929	0.0658709	0.169163	0.162936	0.022147	0.0263764	0.0247616	0.803224	0.815391	0.545495	0.580269	0.325222	0.336183	0.407747	0.0672812	0.0687002	0.0477607	0.0236552	0.603286	0.760337	0.761109	0.763723	0.754199	0.739467	0.728354	0.717605	0.322079
P86	0.0352672	0.0376041	0.0219803	0.358029	0.340783	0.0766297	0.296721	0.295947	0.26139	0.166393	0.428059	0.4593	0.762529	0.78538	0.133248	0.0927105	0.0108435	0.0162764	0.0303241	0.0742703	0.0407634	0.13917	0.0330549	0.0442642	0.156573	0.155016	0.0408074	0.0593984	0.0822807	0.777438	0.745271	0.469021	0.580831	0.309062	0.295895	0.365822	0.0928522	0.100072	0.0782266	0.0728218	0.552668	0.691807	0.714395	0.527564	0.676666	0.614958	0.62624	0.632777	0.282269
P87	0.0472149	0.0704187	0.0354606	0.289346	0.309362	0.0695054	0.330185	0.26977	0.226842	0.150218	0.323502	0.338721	0.772173	0.780788	0.11622	0.0829454	0.0214726	0.0256277	0.0247229	0.0484299	0.0285605	0.108662	0.0405579	0.094535	0.174519	0.158869	0.0671819	0.0384654	0.0702584	0.771372	0.736523	0.321847	0.503578	0.273671	0.309366	0.373022	0.0583747	0.0696336	0.0561031	0.0616461	0.537429	0.705369	0.687608	0.647626	0.66979	0.647957	0.629017	0.642128	0.279125
P88	0.0628723	0.0800223	0.0375937	0.447615	0.418209	0.146805	0.407216	0.364619	0.301751	0.197058	0.34374	0.401413	0.726804	0.75604	0.108615	0.0980296	0.030973	0.0206675	0.0379858	0.0721916	0.044555	0.133053	0.0656408	0.0896387	0.230542	0.208955	0.0788757	0.0653522	0.0809497	0.733628	0.75916	0.64037	0.704148	0.121968	0.147026	0.246565	0.0136276	0.0170006	0.016581	0.0885275	0.577421	0.667533	0.665435	0.580173	0.619136	0.603586	0.595113	0.569743	0.196432
P89	0.0704281	0.0804787	0.0132061	0.298794	0.282347	0.0743513	0.373687	0.292928	0.260356	0.176733	0.321134	0.342071	0.762082	0.765573	0.0805498	0.102046	0.0254007	0.036527	0.0558791	0.0916225	0.0632016	0.151395	0.0446785	0.097327	0.197315	0.201308	0.0587488	0.0511333	0.0563611	0.745891	0.763547	0.422646	0.555274	0.224094	0.21074	0.250085	0.171767	0.202962	0.155398	0.0874264	0.591166	0.671096	0.730045	0.716451	0.700997	0.655826	0.647435	0.724308	0.283569
P9	0.0390805	0.124319	0.0604641	0.397431	0.380172	0.145834	0.444522	0.408174	0.361349	0.254768	0.285594	0.295465	0.769387	0.786804	0.124779	0.192726	0.0781742	0.10676	0.105347	0.12331	0.0927296	0.253873	0.0842146	0.113159	0.213666	0.214226	0.0878297	0.0691675	0.0448268	0.749175	0.73899	0.592035	0.625419	0.28366	0.310831	0.357587	0.279431	0.393683	0.360597	0.0642437	0.534081	0.658929	0.658332	0.610137	0.617675	0.58519	0.585367	0.59634	0.396398
P91	0.0341132	0.0683748	0.0176922	0.349199	0.338293	0.0650092	0.408059	0.34757	0.330498	0.210056	0.279572	0.297337	0.762593	0.722964	0.0995556	0.0774475	0.0233958	0.0263279	0.0256195	0.0437622	0.0232009	0.120142	0.0326271	0.0746083	0.167009	0.172611	0.0208144	0.0328822	0.0662965	0.790342	0.784636	0.454277	0.537718	0.18667	0.194244	0.273642	0.016397	0.0111542	0.00884759	0.0566767	0.596037	0.759882	0.732852	0.696909	0.742988	0.709953	0.68471	0.671035	0.324793
P92	0.0272226	0.0859106	0.0233585	0.499202	0.496969	0.0401325	0.41831	0.392757	0.363485	0.239211	0.260079	0.269382	0.801732	0.810289	0.102465	0.0538562	0.0112646	0.0162297	0.015917	0.0313477	0.0110398	0.0760513	0.052581	0.123004	0.255454	0.255614	0.034515	0.0310829	0.0650685	0.758958	0.777261	0.36355	0.43443	0.27812	0.318477	0.33632	0.242286	0.284589	0.266281	0.0677688	0.586824	0.728005	0.754957	0.671615	0.724578	0.67457	0.659632	0.672289	0.296538
P93	0.0259888	0.10302	0.0499657	0.374234	0.356978	0.112157	0.391428	0.353787	0.307196	0.195951	0.213875	0.236103	0.761245	0.776102	0.0676139	0.0504968	0.0168649	0.0258484	0.0371217	0.0617342	0.0357556	0.116466	0.066424	0.121442	0.258542	0.276627	0.0806294	0.0694684	0.0475141	0.748698	0.722981	0.410067	0.526801	0.278656	0.278419	0.303893	0.0550664	0.0747174	0.053695	0.0552358	0.509305	0.62535	0.599782	0.568657	0.578183	0.534568	0.537785	0.54536	0.21032
P94	0.0499247	0.109022	0.0283995	0.356801	0.327885	0.136171	0.257981	0.262527	0.218266	0.130247	0.375123	0.442667	0.767967	0.69067	0.0965651	0.052852	0	0	0.0196744	0.0695283	0.0245924	0.119446	0.0362867	0.0559516	0.166234	0.147933	0.0472633	0.0662896	0.110541	0.758463	0.695857	0.3595	0.508586	0.335387	0.300551	0.326534	0.0618349	0.06428	0.058054	0.0394691	0.472073	0.669104	0.720972	0.595271	0.640555	0.563896	0.595126	0.439828	0.181798
P96	0.029548	0.135837	0.101107	0.281009	0.275981	0.103092	0.299383	0.325751	0.278249	0.158244	0.257445	0.267102	0.783843	0.773846	0.0812185	0.138187	0.0484084	0.0512042	0.0541978	0.0846734	0.0588589	0.161174	0.116506	0.157704	0.261702	0.289353	0.193028	0.116139	0.055503	0.750638	0.708242	0.475689	0.502961	0.387894	0.463422	0.563436	0.0635639	0.0807941	0.0714529	0.0706084	0.41104	0.553219	0.548894	0.492027	0.530866	0.487855	0.476167	0.50099	0.228251
P97	0.0252714	0.111136	0.0405679	0.489077	0.481781	0.0319555	0.366388	0.350595	0.308608	0.182761	0.201267	0.223754	0.786994	0.795551	0.0763938	0.0930442	0.0385988	0.0481432	0.0392374	0.0560114	0.02756	0.119638	0.0647278	0.129866	0.249111	0.253222	0.134489	0.0986093	0.0509859	0.783477	0.780645	0.492918	0.627941	0.254185	0.302754	0.389651	0.0222216	0.0222252	0.0137619	0.0542768	0.539013	0.700884	0.695952	0.619121	0.655977	0.629886	0.611612	0.625721	0.286333
P98	0.0145369	0.0693097	0.0362854	0.317419	0.294872	0.109693	0.314817	0.295365	0.245937	0.135385	0.215414	0.22291	0.79283	0.810589	0.0824316	0.0656551	0.0150431	0.0210926	0.0228447	0.0347145	0.0144807	0.0739665	0.0378584	0.0521286	0.11942	0.139368	0.0376201	0.0406602	0.0548652	0.748937	0.725559	0.472395	0.629707	0.276601	0.281267	0.382413	0.0524603	0.0515991	0.0399486	0.0633864	0.546365	0.663677	0.711489	0.648674	0.646806	0.631799	0.633432	0.622497	0.342817
P99	0.028931	0.0342713	0.0123059	0.270779	0.30349	0.0416405	0.302036	0.267411	0.286675	0.194434	0.273848	0.293592	0.765773	0.802618	0.0871858	0.0396362	0.0075776	0.0076317	0.0105125	0.0279664	0.012074	0.0602747	0.0207451	0.0581066	0.116555	0.125218	0.0203069	0.0260195	0.0722394	0.813798	0.795289	0.446668	0.424831	0.110397	0.0891833	0.110582	0.00944052	0.00924534	0.0075325	0.0500727	0.548815	0.76382	0.757535	0.727828	0.761807	0.738858	0.695702	0.709174	0.202848
b. Independent Validation Cohort
Patient ID	chr1:110613274-110613285	chr1:119522451-119522464	chr1:119532832-119532865	chr1:147782100-147782263	chr1:147782279-147782472	chr1:152080820-152080828	chr1:157948721-157948770	chr1:157948949-157948965	chr1:157948982-157949012	chr1:157949025-157949046	chr1:180200690-180200702	chr1:180200706-180200712	chr1:181382453-181382461	chr1:181382619-181382627	chr1:18957667-18957677	chr1:19600378-19600523	chr1:19600533-19600549	chr1:19600551-19600574	chr1:19600605-19600668	chr1:19600682-19600740	chr1:19600752-19600774	chr1:19600785-19600847	chr1:197890707-197890719	chr1:212688230-212688295	chr1:212688375-212688399	chr1:212688439-212688447	chr1:221051738-221051781	chr1:221051967-221052023	chr1:221053140-221053144	chr1:221055569-221055573	chr1:221055644-221055665	chr1:221055743-221055799	chr1:224370149-224370157	chr1:240656254-240656309	chr1:240656342-240656415	chr1:240656481-240656719	chr1:248100331-248100363	chr1:248100371-248100465	chr1:248100467-248100725	chr1:25256246-25256257	chr1:25257306-25257354	chr1:25257500-25257523	chr1:25257622-25257626	chr1:25257674-25257831	chr1:25257914-25258193	chr1:25258196-25258236	chr1:25258304-25258370	chr1:25258491-25258509	chr1:26551534-26551608
P116	0.0625345	0.0653342	0.0414058	0.392825	0.364579	0.0851454	0.436048	0.372429	0.327138	0.206227	0.410039	0.398305	0.79673	0.794744	0.214127	0.0532142	0.00311797	0.00906972	0.00849342	0.0575062	0.0173065	0.0769411	0.0583255	0.0878926	0.166362	0.17323	0.0982005	0.137093	0.109998	0.807206	0.806592	0.521542	0.565044	0.21629	0.330761	0.380177	0.137467	0.159898	0.163096	0.127103	0.589438	0.707723	0.71329	0.61852	0.62542	0.580839	0.611781	0.661887	0.286561
P117	0.0522944	0.057847	0.0471322	0.34731	0.306367	0.0719486	0.280224	0.288566	0.225861	0.13084	0.438451	0.405062	0.759748	0.818966	0.23289	0.140586	0.0249914	0.0214975	0.0298645	0.104028	0.0966311	0.248047	0.0559129	0.174145	0.357944	0.34222	0.0750776	0.0784556	0.105396	0.73463	0.707231	0.385367	0.494416	0.276949	0.35917	0.410446	0.129577	0.145859	0.145752	0.112156	0.49118	0.625207	0.594351	0.567402	0.57056	0.535468	0.570158	0.584331	0.308872
P118	0.0599576	0.0762987	0.0332213	0.459483	0.416095	0.110541	0.366197	0.351455	0.297469	0.182429	0.431919	0.409796	0.794277	0.815644	0.246644	0.0635365	0.0108031	0.0174073	0.0162362	0.0630482	0.0228833	0.122074	0.0515362	0.0892017	0.224125	0.189588	0.0879762	0.0902266	0.143368	0.779572	0.771388	0.445931	0.521525	0.216862	0.270556	0.326001	0.0114845	0.0288609	0.0249496	0.14076	0.593788	0.697781	0.709064	0.700602	0.673015	0.611904	0.627895	0.689301	0.286999
P119	0.0480506	0.0598157	0.0153166	0.241658	0.235004	0.116448	0.412983	0.329606	0.295849	0.175265	0.356244	0.303802	0.818563	0.831681	0.216517	0.0648661	0.00676561	0.00993499	0.011632	0.0504132	0.013728	0.0938683	0.0227487	0.0660461	0.177806	0.159866	0.0244892	0.0480343	0.134736	0.799103	0.797465	0.359165	0.450914	0.156858	0.269735	0.342678	0.300442	0.36755	0.32437	0.123535	0.629739	0.778812	0.800863	0.784897	0.773037	0.723153	0.698903	0.764379	0.295048
P120	0.0482158	0.056569	0.021844	0.489092	0.436963	0.105626	0.404079	0.361255	0.306617	0.187239	0.386858	0.347543	0.832837	0.83733	0.221216	0.228067	0.0898088	0.112538	0.0966287	0.2151	0.269058	0.424855	0.0278757	0.0606363	0.122917	0.119294	0.0498904	0.0559941	0.114415	0.838395	0.816734	0.47848	0.528276	0.370692	0.540763	0.633233	0.315717	0.362519	0.314457	0.114861	0.62543	0.760252	0.752734	0.761344	0.739974	0.671547	0.664693	0.726829	0.431193
P121	0.0465187	0.0743897	0.0241626	0.308305	0.286316	0.118072	0.403059	0.35784	0.310104	0.197832	0.381271	0.338605	0.803866	0.81323	0.22588	0.0575676	0.00811548	0.01	0.0113345	0.0466006	0.0161728	0.0883211	0.0357594	0.0980057	0.225368	0.213047	0.0454953	0.0572545	0.114582	0.805703	0.789464	0.405442	0.403976	0.278937	0.390444	0.475855	0.0928093	0.119301	0.110707	0.111145	0.635867	0.736385	0.758856	0.768754	0.739931	0.708758	0.701064	0.756168	0.305532
P122	0.060602	0.157131	0.0866798	0.324699	0.287499	0.0752607	0.361211	0.365913	0.307866	0.182451	0.421228	0.410052	0.796816	0.840306	0.218916	0.0528575	0.0134778	0.0133833	0.0172	0.0567117	0.0157965	0.0888391	0.0862526	0.14199	0.296472	0.289638	0.235766	0.195777	0.145874	0.801486	0.822809	0.642841	0.671941	0.188658	0.39058	0.405984	0.0127745	0.0387157	0.0284106	0.140717	0.486051	0.589526	0.616951	0.537865	0.515943	0.424562	0.437788	0.505009	0.211802
P123	0.0517613	0.043885	0.0279464	0.434411	0.338448	0.124897	0.320912	0.288183	0.24809	0.142286	0.480558	0.509041	0.772336	0.787696	0.253591	0.0669135	0.00581628	0.0060203	0.0195118	0.0737687	0.0193478	0.135214	0.0209367	0.0463013	0.143306	0.124517	0.0500022	0.0569057	0.151947	0.709947	0.716376	0.381888	0.478553	0.104431	0.142604	0.17135	0.084061	0.0843563	0.078128	0.122281	0.538557	0.658018	0.676868	0.598918	0.638031	0.588039	0.596191	0.626212	0.183203
P124	0.0517103	0.0332648	0.0121669	0.240029	0.240326	0.029206	0.428659	0.339346	0.30664	0.182754	0.457181	0.451499	0.765777	0.80907	0.2211	0.0487254	0.00445308	0.00968468	0.012396	0.0547343	0.0257736	0.111872	0.0196568	0.0635007	0.187847	0.173085	0.0330853	0.0564638	0.132048	0.77823	0.785317	0.409781	0.492829	0.211231	0.308245	0.387441	0.164657	0.21756	0.201256	0.140552	0.653925	0.703899	0.763753	0.724642	0.725442	0.721847	0.70565	0.743735	0.233726
P125	0.0673735	0.122255	0.0169657	0.379689	0.295025	0.272638	0.336495	0.296903	0.281827	0.16537	0.515668	0.500043	0.780277	0.819969	0.255278	0.0540722	0.00998954	0.0111364	0.0157936	0.0706078	0.0190494	0.101849	0.0298955	0.0449067	0.136226	0.0875601	0.0389177	0.0628422	0.155621	0.781065	0.773142	0.472494	0.56737	0.202258	0.336199	0.366412	0.0388719	0.0443999	0.0413761	0.12437	0.61069	0.722407	0.757412	0.748109	0.716978	0.678116	0.683271	0.757427	0.422433
P126	0.0480723	0.0587887	0.0183125	0.514336	0.441589	0.0716298	0.440952	0.435836	0.420682	0.299682	0.466924	0.451753	0.747619	0.854618	0.193253	0.0609524	0	0	0.0152784	0.06107	0.0117448	0.0833448	0.0319216	0.0259246	0.0975116	0.0966288	0.0339712	0.0592746	0.160875	0.775585	0.776354	0.34225	0.507833	0.318445	0.353879	0.424197	0.184714	0.228814	0.200438	0.118093	0.601536	0.714847	0.805404	0.718141	0.724199	0.682969	0.668048	0.696092	0.345186
P127	0.0507899	0.066831	0.040913	0.173541	0.139058	0.099172	0.330848	0.315101	0.260196	0.142582	0.49607	0.474301	0.751518	0.79709	0.240376	0.103201	0.035051	0.0479944	0.0520667	0.111149	0.127378	0.235084	0.0451321	0.0393894	0.115797	0.11061	0.107135	0.081626	0.134054	0.780091	0.785707	0.46089	0.502101	0.259868	0.415182	0.54672	0.199925	0.357058	0.333571	0.133733	0.558303	0.675023	0.656182	0.651036	0.66592	0.653146	0.634589	0.670078	0.227565
P128	0.0852334	0.0803046	0.0163914	0.451992	0.426708	0.0611629	0.451377	0.401288	0.373789	0.24709	0.455139	0.418963	0.788362	0.817668	0.243073	0.105712	0.0415469	0.0474746	0.0458124	0.107452	0.109208	0.237901	0.0267191	0.0708466	0.201517	0.186834	0.0336116	0.0562104	0.145463	0.774009	0.823535	0.539596	0.610326	0.364979	0.488663	0.56922	0.395531	0.440146	0.337763	0.123896	0.647173	0.716813	0.76003	0.76759	0.733512	0.696527	0.723617	0.752824	0.48052
P129	0.0405733	0.0919042	0.0287856	0.401796	0.359272	0.0729767	0.334302	0.271395	0.213616	0.131311	0.319522	0.306667	0.808276	0.827829	0.200892	0.0836593	0.0224035	0.0230147	0.023569	0.0585206	0.0172408	0.126048	0.038562	0.0740437	0.16024	0.151009	0.0675376	0.0760135	0.131473	0.798895	0.78023	0.412552	0.521002	0.287266	0.350745	0.446964	0.0427377	0.0500662	0.0368007	0.0937511	0.572083	0.692522	0.72405	0.732791	0.681771	0.654927	0.629008	0.688824	0.292109
P130	0.0579937	0.07348	0.0243844	0.421541	0.388093	0.0969215	0.385562	0.337897	0.284714	0.189287	0.428314	0.413112	0.770962	0.814978	0.229446	0.0697973	0.0149814	0.0128649	0.0128229	0.0584305	0.0147116	0.0876455	0.0312791	0.118987	0.285956	0.286533	0.0472464	0.0588228	0.130336	0.792756	0.78591	0.388192	0.523221	0.242849	0.374851	0.44832	0.0160213	0.018924	0.0147462	0.146081	0.632595	0.742533	0.745258	0.760113	0.698749	0.659215	0.664108	0.744342	0.251333
P132	0.0483569	0.119909	0.0201406	0.205277	0.190113	0.108501	0.341765	0.308508	0.270557	0.157959	0.438053	0.401894	0.779408	0.812079	0.25542	0.112948	0.0314579	0.0416447	0.0426528	0.101935	0.0563357	0.201709	0.042009	0.101958	0.221198	0.225097	0.0488659	0.0577678	0.134537	0.784133	0.776825	0.479842	0.496011	0.321182	0.471837	0.498669	0.00693108	0.0176639	0.0158885	0.119624	0.617711	0.73719	0.763934	0.733987	0.721523	0.673525	0.652956	0.708539	0.245404
P133	0.0618619	0.0668088	0.0190544	0.335344	0.31068	0.0848624	0.427782	0.386395	0.343342	0.21767	0.440066	0.407737	0.76837	0.810466	0.224726	0.0675495	0.0136032	0.0210795	0.0172903	0.0434749	0.0166463	0.0879528	0.0252647	0.086173	0.192984	0.190931	0.0342332	0.0550487	0.111348	0.777334	0.759211	0.463331	0.561906	0.211188	0.279035	0.354334	0.101417	0.119465	0.0844392	0.100693	0.601835	0.71348	0.732193	0.76531	0.703753	0.666414	0.686187	0.74598	0.318004
P134	0.0614454	0.0878501	0.0382441	0.409139	0.363262	0.151701	0.434613	0.365146	0.319856	0.184273	0.417868	0.378001	0.793599	0.805556	0.21675	0.13333	0.0617307	0.0666769	0.0592085	0.106089	0.112858	0.226022	0.0395913	0.0958118	0.202415	0.179545	0.060582	0.0657652	0.114066	0.799524	0.810481	0.468502	0.514343	0.309647	0.416866	0.469691	0.270492	0.40356	0.311037	0.151912	0.632534	0.754972	0.768371	0.772223	0.720724	0.683112	0.665351	0.717054	0.321444
P135	0.0427596	0.0607115	0.0285289	0.288271	0.281273	0.0655465	0.351741	0.270035	0.235622	0.150088	0.392815	0.363468	0.812009	0.778241	0.220321	0.0673275	0.0174967	0.0219857	0.0224117	0.0565116	0.0182954	0.115769	0.0443404	0.0573027	0.134021	0.133806	0.0660082	0.082451	0.0948403	0.788225	0.798107	0.527147	0.621318	0.240151	0.361949	0.406118	0.0384696	0.0341845	0.0337599	0.112104	0.573346	0.703945	0.71591	0.735545	0.675969	0.631119	0.645512	0.661763	0.259622
P136	0.040469	0.0807896	0.0290217	0.537611	0.469263	0.0914413	0.495113	0.448209	0.401626	0.261805	0.334903	0.279964	0.812883	0.838672	0.20506	0.0814681	0.0278938	0.0333417	0.0408798	0.0638705	0.0300264	0.136	0.0389167	0.235176	0.399875	0.381322	0.0388887	0.0545607	0.12177	0.782127	0.784144	0.382413	0.507817	0.148964	0.203882	0.262304	0.0193347	0.0303683	0.0234804	0.102058	0.64627	0.753589	0.758294	0.757033	0.736224	0.708221	0.735016	0.762339	0.275937
P137	0.0632469	0.0637983	0.0260366	0.340607	0.276173	0.0620194	0.421592	0.362695	0.2967	0.20967	0.434177	0.45128	0.781541	0.799638	0.238799	0.0603245	0.00866337	0.0144029	0.0114209	0.0615004	0.0217152	0.115909	0.0263223	0.0914474	0.208021	0.190858	0.0508357	0.0639892	0.135432	0.705084	0.684624	0.416879	0.570424	0.240771	0.274001	0.3281	0.0946783	0.116843	0.0791496	0.120453	0.554643	0.644699	0.665491	0.680136	0.607011	0.497239	0.507958	0.643352	0.272888
P138	0.0336526	0.0765601	0.0417605	0.291322	0.272098	0.154813	0.376127	0.316523	0.268833	0.16213	0.2922	0.292165	0.811209	0.813927	0.143831	0.0834612	0.0238768	0.0328319	0.0287129	0.0556652	0.0260388	0.120753	0.0463143	0.130767	0.283286	0.266607	0.0318131	0.0552763	0.0741262	0.700495	0.724815	0.430194	0.553301	0.333787	0.415399	0.517182	0.136596	0.146244	0.13472	0.0764171	0.503934	0.592743	0.618655	0.668024	0.600544	0.594093	0.604891	0.644557	0.34199
P139	0.02246	0.0685016	0.0660703	0.303149	0.272284	0.0839162	0.412757	0.362146	0.301677	0.205833	0.293848	0.299378	0.791986	0.806445	0.146172	0.0499563	0.00706422	0.00727667	0.0147671	0.0412396	0.0153504	0.0820467	0.0919327	0.148747	0.272275	0.264075	0.118766	0.127225	0.0857274	0.757026	0.740713	0.384743	0.592602	0.315955	0.423465	0.493068	0.116378	0.148913	0.129118	0.0575072	0.448561	0.563045	0.554995	0.552448	0.498618	0.481893	0.480005	0.538717	0.316747
P141	0.0722199	0.150977	0.0379449	0.36896	0.313014	0.0813061	0.47866	0.361169	0.303447	0.150407	0.443181	0.450278	0.827382	0.850154	0.2365	0.0669971	0.0114346	0.0128832	0.0102638	0.0502365	0.020279	0.0973852	0.0630909	0.135839	0.312298	0.284414	0.0449363	0.073857	0.131822	0.773449	0.768099	0.358225	0.578667	0.265847	0.283928	0.400497	0.0255748	0.0299684	0.019494	0.125358	0.618265	0.720858	0.758524	0.771687	0.720686	0.685635	0.678642	0.770682	0.266971
P142	0.0621122	0.0509377	0.0252401	0.117175	0.145537	0.0993428	0.294272	0.275886	0.240459	0.118556	0.451232	0.412535	0.773507	0.831988	0.219392	0.129401	0.0523147	0.0498842	0.0593586	0.0961145	0.0487397	0.238024	0.0304197	0.0556626	0.167679	0.138214	0.0377488	0.0515001	0.121009	0.735447	0.728311	0.38237	0.446857	0.236168	0.159942	0.336091	0.314938	0.369712	0.344418	0.11194	0.597802	0.72235	0.756837	0.738027	0.714931	0.668132	0.64532	0.695143	0.295831
P28	0.0123895	0.137704	0.081451	0.169687	0.200779	0.0949239	0.312776	0.308236	0.267984	0.148387	0.118432	0.130256	0.811278	0.802951	0.0540237	0.194515	0.102941	0.116123	0.117871	0.13113	0.108729	0.241944	0.11663	0.129514	0.239334	0.250971	0.137412	0.0897624	0.0219421	0.782269	0.771308	0.518992	0.491017	0.28189	0.297882	0.364787	0.134168	0.157922	0.134333	0.0426421	0.487339	0.644383	0.611639	0.591014	0.588038	0.553593	0.565328	0.532719	0.285679
P55	0.0901793	0.0886241	0.050292	0.408451	0.375685	0.189972	0.406834	0.349984	0.298179	0.190937	0.474359	0.484458	0.782274	0.850233	0.214981	0.0744235	0.00772989	0.0121641	0.0171876	0.0590557	0.0251932	0.127132	0.0565399	0.130892	0.25027	0.234476	0.126175	0.0929695	0.164	0.830702	0.793345	0.389979	0.513462	0.230011	0.314741	0.423321	0.25341	0.295549	0.265214	0.139116	0.534661	0.682735	0.676972	0.632159	0.625456	0.569298	0.556414	0.660508	0.286731
P59	0.0364448	0.067031	0.026347	0.413705	0.411938	0.12682	0.418146	0.385465	0.337122	0.231836	0.246995	0.248859	0.806764	0.83571	0.0925931	0.076163	0.0151599	0.02487	0.0299555	0.0456027	0.0306344	0.136067	0.0282592	0.0953679	0.207905	0.224062	0.0416233	0.0585373	0.0470283	0.794388	0.782206	0.54319	0.637591	0.313569	0.367246	0.433511	0.196989	0.201066	0.204287	0.0820906	0.6129	0.718805	0.733418	0.724773	0.739836	0.690869	0.69848	0.728344	0.363723
P65	0.0751784	0.0828361	0.0246962	0.3189	0.297808	0.101171	0.379443	0.296702	0.216101	0.140163	0.368568	0.332277	0.781975	0.838654	0.243908	0.0548215	0.00357821	0.00834364	0.0088354	0.0429323	0.01427	0.118447	0.0388926	0.0619579	0.159669	0.144121	0.0527825	0.0672824	0.135088	0.795677	0.750112	0.343751	0.439659	0.133676	0.270667	0.346796	0.163153	0.219289	0.184461	0.139902	0.611356	0.736548	0.733885	0.711425	0.707417	0.64732	0.642374	0.707942	0.304474
[truncated: 649 more columns]
