# Supplementary material for: A Noninvasive Multianalytical Approach for Lung Cancer Diagnosis of Patients with Pulmonary Nodules
Source: Adv Sci (Weinh). 2021 May 7;8(13):2100104. doi: 10.1002/advs.202100104 (PMC8261512; doi:10.1002/advs.202100104)
Supplement: Supplementary file 8 — Supplemental Table 7 [file ADVS-8-2100104-s002.xlsx]

## Sheet: Table S7
eTable 7. Statistical significance of 697 MCBs between benign and malignant samples on the discovery cohort
Features	AUC	ANOVA	Fisher's exact test	Chi-Square test	Wilcoxon rank sum test	Mann-Whitney test	Student’s t-test
chr10:102279163-102279283	0.57	0.199427	0.0621173	0.0945626	0.247676	0.124644	0.199427
chr10:102279316-102279403	0.58	0.169705	0.0427979	0.0505714	0.197155	0.099262	0.169705
chr10:102279416-102279493	0.59	0.140519	0.0813628	0.119803	0.18126	0.0912737	0.140519
chr10:102279522-102279606	0.57	0.189877	0.0952569	0.122211	0.267504	0.134602	0.189877
chr10:102279608-102279636	0.54	0.289081	0.0615668	0.0849659	0.493868	0.248177	0.289081
chr10:102279649-102279688	0.56	0.224294	0.0329069	0.0381937	0.341327	0.171663	0.224294
chr10:102279694-102279729	0.57	0.261728	0.0525381	0.0823439	0.302922	0.152386	0.261728
chr10:124907602-124907616	0.56	0.337219	0.0138556	0.0196804	0.325606	0.163772	0.337219
chr10:133058471-133058479	0.58	0.146985	0.056804	0.0798426	0.202673	0.102035	0.146985
chr10:134834677-134834696	0.53	0.831015	0.0795326	0.110149	0.614755	0.308761	0.831015
chr10:134834813-134834827	0.5	0.634395	0.0298629	0.0949768	0.981178	0.492157	0.634395
chr10:134834851-134834864	0.53	0.946722	0.1851	0.258636	0.694171	0.348538	0.946722
chr10:134834896-134834912	0.51	0.29226	0.143117	0.224907	0.825721	0.414392	0.29226
chr10:134834943-134834956	0.55	0.617406	0.143117	0.209386	0.469379	0.235898	0.617406
chr10:134834980-134834989	0.56	0.556807	0.0713725	0.0949768	0.395706	0.198949	0.556807
chr10:134835356-134835361	0.57	0.348662	0.0344274	0.0357288	0.302922	0.152386	0.348662
chr10:134835551-134835561	0.53	0.534876	0.21626	0.267758	0.665362	0.334111	0.534876
chr10:135020649-135020656	0.55	0.499218	0.172994	0.225176	0.445576	0.223963	0.499218
chr10:135020700-135020715	0.53	0.598039	0.212671	0.29412	0.603743	0.303244	0.598039
chr10:135020803-135020825	0.53	0.773869	0.153179	0.203811	0.614755	0.308761	0.773869
chr10:135341324-135341358	0.57	0.3228	0.111495	0.17308	0.260777	0.131224	0.3228
chr10:135341376-135341393	0.57	0.393697	0.0689886	0.105119	0.270912	0.136314	0.393697
chr10:135341413-135341507	0.55	0.388837	0.212671	0.267423	0.445576	0.223963	0.388837
chr10:135341525-135341545	0.51	0.794306	0.363529	0.380264	0.887434	0.44527	0.794306
chr10:135341566-135341692	0.51	0.78166	0.270228	0.31609	0.856468	0.429778	0.78166
chr10:135341708-135341905	0.5	0.87054	0.219277	0.267423	0.9561	0.479616	0.87054
chr10:135341933-135342061	0.51	0.722303	0.241927	0.331966	0.825721	0.414392	0.722303
chr10:135342100-135342301	0.51	0.817404	0.170147	0.188326	0.912333	0.457726	0.817404
chr10:135342319-135342413	0.52	0.734444	0.170147	0.188326	0.807397	0.405222	0.734444
chr10:135342428-135342464	0.52	0.745785	0.261474	0.31551	0.783131	0.393077	0.745785
chr10:135342485-135342560	0.52	0.626256	0.261474	0.290203	0.79524	0.399137	0.626256
chr10:135343205-135343298	0.51	0.823761	0.170147	0.188326	0.893649	0.44838	0.823761
chr10:22623377-22623381	0.63	0.0145004	0.0013222	0.00160589	0.0386175	0.0194943	0.0145004
chr10:22625800-22625805	0.56	0.334191	0.00554193	0.00792638	0.345332	0.173673	0.334191
chr10:22634457-22634466	0.57	0.413266	0.00446386	0.00599645	0.310364	0.156121	0.413266
chr10:23480864-23480879	0.53	0.537425	0.1851	0.258636	0.603743	0.303244	0.537425
chr10:2357443-2357470	0.53	0.696312	0.287371	0.413686	0.694171	0.348538	0.696312
chr10:50606143-50606148	0.53	0.427413	0.0713725	0.0949768	0.671086	0.336978	0.427413
chr10:50606152-50606164	0.55	0.232594	0.00519913	0.0174034	0.431632	0.216969	0.232594
chr10:6183437-6183500	0.52	0.987357	0.214628	0.32704	0.747131	0.375055	0.987357
chr10:8100398-8100469	0.53	0.467452	0.0259519	0.035696	0.653973	0.328407	0.467452
chr10:8100496-8100555	0.54	0.752035	0.0186495	0.0245656	0.560608	0.28163	0.752035
chr10:8100599-8100664	0.52	0.934688	0.0952569	0.122211	0.717542	0.360242	0.934688
chr1:110613274-110613285	0.54	0.542011	0.179076	0.189929	0.555323	0.278981	0.542011
chr11:131780794-131780798	0.5	0.944718	0.170147	0.188326	0.968635	0.485885	0.944718
chr11:134582297-134582315	0.54	0.535251	0.0753718	0.102135	0.550063	0.276345	0.535251
chr1:119522451-119522464	0.62	0.0318182	0.0448145	0.0594192	0.0550068	0.0277532	0.0318182
chr1:119532832-119532865	0.51	0.759058	0.143117	0.239125	0.912333	0.457726	0.759058
chr11:31832861-31832883	0.51	0.69688	0.241927	0.29091	0.83799	0.420532	0.69688
chr1:147782100-147782263	0.57	0.209001	0.0753718	0.102135	0.254168	0.127905	0.209001
chr1:147782279-147782472	0.58	0.156013	0.142817	0.21014	0.202673	0.102035	0.156013
chr1:152080820-152080828	0.59	0.255712	0.056804	0.0773741	0.159232	0.0801998	0.255712
chr1:157948721-157948770	0.53	0.788237	0.056804	0.0798426	0.63704	0.319925	0.788237
chr1:157948949-157948965	0.55	0.67592	0.106241	0.135988	0.469379	0.235898	0.67592
chr1:157948982-157949012	0.54	0.635277	0.0712755	0.0850578	0.513941	0.25824	0.635277
chr1:157949025-157949046	0.52	0.958238	0.0508519	0.0566458	0.747131	0.375055	0.958238
chr11:66102135-66102173	0.52	0.835631	0.114851	0.14511	0.717542	0.360242	0.835631
chr11:66102213-66102227	0.57	0.418733	0.0689758	0.0945626	0.302922	0.152386	0.418733
chr1:180200690-180200702	0.55	0.461319	0.21626	0.267758	0.413438	0.207843	0.461319
chr1:180200706-180200712	0.57	0.477145	0.108014	0.123394	0.2956	0.14871	0.477145
chr1:181382453-181382461	0.52	0.800714	0.219277	0.267423	0.777096	0.390056	0.800714
chr1:181382619-181382627	0.56	0.650428	0.112509	0.156563	0.369986	0.186045	0.650428
chr11:86085785-86085800	0.58	0.192409	0.0521725	0.0832003	0.202673	0.102035	0.192409
chr1:18957667-18957677	0.52	0.544682	0.170509	0.244531	0.723428	0.363188	0.544682
chr11:92702946-92702959	0.55	0.162868	0.0581876	0.0816436	0.413438	0.207843	0.162868
chr11:92702972-92702976	0.56	0.137235	0.101477	0.144373	0.378442	0.190287	0.137235
chr11:92703418-92703423	0.52	0.481289	0.0171114	0.0457508	0.783131	0.393077	0.481289
chr1:19600378-19600523	0.54	0.67654	0.199804	0.267758	0.560608	0.28163	0.67654
chr1:19600533-19600549	0.57	0.744726	0.0391657	0.0465397	0.27435	0.13804	0.744726
chr1:19600551-19600574	0.59	0.819645	0.0064488	0.00769312	0.154623	0.0778829	0.819645
chr1:19600605-19600668	0.59	0.987884	0.0020587	0.00241868	0.173679	0.087463	0.987884
chr1:19600682-19600740	0.56	0.843362	0.0168082	0.0164157	0.365803	0.183945	0.843362
chr1:19600752-19600774	0.54	0.955149	0.0712392	0.0773741	0.508883	0.255704	0.955149
chr1:19600785-19600847	0.53	0.807281	0.119652	0.150499	0.603743	0.303244	0.807281
chr1:197890707-197890719	0.56	0.443318	0.0164224	0.0239155	0.391346	0.196761	0.443318
chr12:103355991-103356004	0.55	0.503286	0.0298629	0.0581279	0.459774	0.231083	0.503286
chr12:115109814-115109843	0.57	0.315127	0.0298629	0.0949768	0.310364	0.156121	0.315127
chr12:115109903-115109940	0.53	0.577963	0.056804	0.0798426	0.642664	0.322742	0.577963
chr12:115109962-115109974	0.51	0.783086	0.0795326	0.115347	0.83799	0.420532	0.783086
chr12:115110004-115110027	0.53	0.931963	0.0675848	0.102399	0.609238	0.305997	0.931963
chr12:115110038-115110060	0.51	0.703233	0.368554	0.452952	0.881225	0.442164	0.703233
chr12:115122296-115122304	0.58	0.313694	0.075774	0.102638	0.21696	0.109214	0.313694
chr1:212688230-212688295	0.52	0.454579	0.214628	0.331966	0.783131	0.393077	0.454579
chr1:212688375-212688399	0.52	0.648795	0.245162	0.298249	0.765067	0.384035	0.648795
chr1:212688439-212688447	0.51	0.7079	0.443183	0.587369	0.887434	0.44527	0.7079
chr12:130387653-130387665	0.5	0.666481	0.311906	0.328681	0.962366	0.48275	0.666481
chr12:130953819-130953828	0.52	0.539828	0.116946	0.162306	0.783131	0.393077	0.539828
chr12:132663385-132663398	0.52	0.858681	0.0877772	0.115347	0.72933	0.366143	0.858681
chr12:132837583-132837642	0.57	0.386282	0.0361562	0.0540557	0.247676	0.124644	0.386282
chr1:221051738-221051781	0.5	0.551029	0.50458	0.672692	0.974906	0.489021	0.551029
chr1:221051967-221052023	0.52	0.912081	0.111368	0.122309	0.79524	0.399137	0.912081
chr1:221053140-221053144	0.51	0.640648	0.285517	0.336377	0.875024	0.439062	0.640648
chr1:221055569-221055573	0.53	0.439605	0.121077	0.169075	0.603743	0.303244	0.439605
chr1:221055644-221055665	0.52	0.827507	0.133376	0.163246	0.711674	0.357303	0.827507
chr1:221055743-221055799	0.57	0.380629	0.0311114	0.0377445	0.314129	0.158012	0.380629
chr12:2224492-2224518	0.51	0.327931	0.143117	0.336377	0.84414	0.423609	0.327931
chr12:2224576-2224587	0.51	0.629531	0.121077	0.169075	0.86883	0.435963	0.629531
chr12:2224627-2224639	0.57	0.340178	0.0259046	0.0375025	0.310364	0.156121	0.340178
chr1:224370149-224370157	0.52	0.821842	0.368554	0.452952	0.723428	0.363188	0.821842
chr12:25055262-25055310	0.54	0.444865	0.0713725	0.0949768	0.493868	0.248177	0.444865
chr12:2801538-2801543	0.63	0.161487	0.0114918	0.0193228	0.0449281	0.0226749	0.161487
chr1:240656254-240656309	0.57	0.289025	0.0460443	0.066299	0.299246	0.15054	0.289025
chr1:240656342-240656415	0.6	0.167389	0.0525381	0.0764377	0.125156	0.0630637	0.167389
chr1:240656481-240656719	0.59	0.224045	0.045786	0.0671973	0.156915	0.0790349	0.224045
chr12:46765328-46765337	0.51	0.738893	0.181075	0.212739	0.84414	0.423609	0.738893
chr12:46767683-46767690	0.54	0.533337	0.270228	0.31609	0.581989	0.292344	0.533337
chr12:46767700-46767747	0.56	0.614734	0.0123979	0.0180977	0.374199	0.188158	0.614734
chr12:47226253-47226264	0.64	0.02699	0.00261226	0.00394651	0.0357557	0.0180516	0.02699
chr1:248100331-248100363	0.51	0.938185	0.0768334	0.110149	0.856468	0.429778	0.938185
chr1:248100371-248100465	0.51	0.786611	0.263287	0.318392	0.819602	0.41133	0.786611
chr1:248100467-248100725	0.52	0.758283	0.219277	0.263552	0.711674	0.357303	0.758283
chr12:52115411-52115678	0.52	0.845053	0.0955616	0.157657	0.723428	0.363188	0.845053
chr1:25256246-25256257	0.59	0.309432	0.0525381	0.0823439	0.186449	0.0938817	0.309432
chr1:25257306-25257354	0.57	0.51193	0.056804	0.0699722	0.270912	0.136314	0.51193
chr1:25257500-25257523	0.54	0.867616	0.0952569	0.122211	0.544827	0.273721	0.867616
chr1:25257622-25257626	0.55	0.611807	0.146674	0.173457	0.404514	0.203367	0.611807
chr1:25257674-25257831	0.51	0.416626	0.0201307	0.0314583	0.83799	0.420532	0.416626
chr1:25257914-25258193	0.52	0.809764	0.0201307	0.0314583	0.717542	0.360242	0.809764
chr1:25258196-25258236	0.53	0.67883	0.00745076	0.00931193	0.631437	0.317118	0.67883
chr1:25258304-25258370	0.51	0.983719	0.0396416	0.0581951	0.83799	0.420532	0.983719
chr1:25258491-25258509	0.55	0.35831	0.020907	0.0212867	0.408961	0.205598	0.35831
chr12:54071074-54071168	0.52	0.431819	0.0347526	0.0361591	0.783131	0.393077	0.431819
chr12:54071194-54071260	0.51	0.546185	0.182026	0.226621	0.850299	0.426691	0.546185
chr12:54388319-54388330	0.51	0.842017	0.101477	0.144373	0.924817	0.46397	0.842017
chr12:54445884-54445913	0.51	0.872236	0.303002	0.392962	0.83799	0.420532	0.872236
chr12:54445995-54446045	0.5	0.777904	0.484841	0.526464	0.9561	0.479616	0.777904
chr12:54446088-54446112	0.53	0.730323	0.164555	0.241345	0.688372	0.345635	0.730323
chr1:26551534-26551608	0.5	0.932336	0.0347526	0.0361591	0.949836	0.476484	0.932336
chr12:6649678-6649720	0.5	0.495257	0.0867416	0.0976321	0.949836	0.476484	0.495257
chr12:6649806-6649896	0.5	0.495948	0.331403	0.381693	1	0.498431	0.495948
chr12:8025374-8025422	0.62	0.0387657	0.0228681	0.0300566	0.066904	0.0337458	0.0387657
chr12:8025680-8025689	0.61	0.0531393	0.0173137	0.0245656	0.0836149	0.0421599	0.0531393
chr12:8025898-8025907	0.65	0.0130023	0.00473795	0.0129492	0.021659	0.0109423	0.0130023
chr12:81102127-81102141	0.56	0.847099	0.056804	0.0699722	0.333406	0.167688	0.847099
chr13:100633860-100633872	0.54	0.66426	0.0259046	0.0375025	0.550063	0.276345	0.66426
chr13:100634465-100634477	0.5	0.538738	0.0347874	0.0474229	0.981178	0.492157	0.538738
chr13:113719121-113719136	0.54	0.924183	0.112854	0.113771	0.550063	0.276345	0.924183
chr13:113772830-113772840	0.54	0.0957818	0.0302844	0.0459087	0.524134	0.263349	0.0957818
chr13:114066068-114066108	0.55	0.689607	0.0521725	0.0832003	0.464563	0.233484	0.689607
chr13:114067058-114067067	0.53	0.920916	0.0813628	0.115347	0.671086	0.336978	0.920916
chr13:25085276-25085315	0.58	0.372736	0.0675848	0.0880342	0.225872	0.113691	0.372736
chr13:25085405-25085420	0.56	0.88024	0.114851	0.131968	0.378442	0.190287	0.88024
chr13:25506114-25506175	0.51	0.928225	0.215158	0.215925	0.918572	0.460847	0.928225
chr13:25506203-25506340	0.52	0.776871	0.129322	0.175205	0.747131	0.375055	0.776871
chr1:3607097-3607110	0.53	0.787509	0.111495	0.17308	0.671086	0.336978	0.787509
chr1:3607361-3607381	0.52	0.452595	0.0712755	0.0850578	0.783131	0.393077	0.452595
chr1:3607396-3607425	0.51	0.751675	0.0347526	0.0361591	0.84414	0.423609	0.751675
chr1:3607490-3607507	0.57	0.278402	0.101188	0.102399	0.264126	0.132906	0.278402
chr13:79170203-79170214	0.52	0.899803	0.270228	0.351734	0.759074	0.381034	0.899803
chr1:3824444-3824451	0.5	0.996519	0.267324	0.321811	1	0.498431	0.996519
chr13:91827290-91827440	0.51	0.656509	0.212671	0.29412	0.881225	0.442164	0.656509
chr13:91827454-91827516	0.5	0.651517	0.386096	0.43321	0.968635	0.485885	0.651517
chr13:91827532-91827597	0.51	0.780772	0.331744	0.349433	0.924817	0.46397	0.780772
chr13:91827622-91827718	0.51	0.630352	0.353372	0.45077	0.825721	0.414392	0.630352
chr13:92051561-92051576	0.51	0.668201	0.337725	0.422878	0.825721	0.414392	0.668201
chr13:92051617-92051640	0.52	0.96164	0.258349	0.275348	0.699988	0.351451	0.96164
chr13:92051681-92051715	0.53	0.912174	0.112509	0.156563	0.682591	0.34274	0.912174
chr1:40598417-40598515	0.51	0.770772	0.230552	0.257051	0.937319	0.470223	0.770772
chr1:40598521-40598538	0.53	0.872019	0.0700914	0.0960806	0.671086	0.336978	0.872019
chr1:40598558-40598597	0.52	0.901061	0.285517	0.336377	0.759074	0.381034	0.901061
chr1:40598613-40598687	0.51	0.955165	0.315182	0.464864	0.899871	0.451492	0.955165
chr1:40598889-40598935	0.55	0.427492	0.153179	0.203811	0.4409	0.221617	0.427492
chr14:101349509-101349519	0.51	0.937553	0.170147	0.188326	0.924817	0.46397	0.937553
chr14:101349731-101349742	0.56	0.454416	0.00401454	0.00548177	0.349366	0.175697	0.454416
chr14:101349854-101349859	0.51	0.950331	0.111495	0.163246	0.819602	0.41133	0.950331
chr14:101531679-101531708	0.57	0.591574	0.000571391	0.000604268	0.2956	0.14871	0.591574
chr14:101531888-101531907	0.52	0.756915	0.24428	0.32704	0.79524	0.399137	0.756915
chr14:101532328-101532366	0.52	0.880448	0.0955616	0.157657	0.759074	0.381034	0.880448
chr14:106320729-106320735	0.51	0.933456	0.164555	0.241345	0.825721	0.414392	0.933456
chr14:38067447-38067480	0.51	0.796635	0.214628	0.243309	0.875024	0.439062	0.796635
chr14:38067489-38067523	0.51	0.711687	0.241927	0.331966	0.893649	0.44838	0.711687
chr14:38067587-38067651	0.52	0.572985	0.164555	0.239125	0.747131	0.375055	0.572985
chr14:38067660-38067742	0.53	0.479352	0.172994	0.225176	0.694171	0.348538	0.479352
chr14:38067833-38067839	0.54	0.301286	0.263176	0.318392	0.565918	0.284291	0.301286
chr14:38067859-38067894	0.54	0.326167	0.0298629	0.0949768	0.519024	0.260788	0.326167
chr14:38067902-38067968	0.52	0.489756	0.224059	0.243309	0.813494	0.408273	0.489756
chr14:38068118-38068130	0.51	0.616777	0.121077	0.169075	0.918572	0.460847	0.616777
chr14:38068284-38068309	0.51	0.694501	0.199804	0.274431	0.850299	0.426691	0.694501
chr14:38091470-38091530	0.55	0.315532	0.0298629	0.0949768	0.404514	0.203367	0.315532
chr14:38091557-38091564	0.61	0.113739	0.0280962	0.0357288	0.0768261	0.0387421	0.113739
chr14:38091606-38091644	0.54	0.353046	0.143117	0.336377	0.544827	0.273721	0.353046
chr14:38091646-38091713	0.57	0.244381	0.0525381	0.0764377	0.270912	0.136314	0.244381
chr14:38680729-38680743	0.52	0.406207	0.143117	0.336377	0.789179	0.396104	0.406207
chr14:38680898-38680916	0.51	0.776368	0.0700508	0.0861532	0.887434	0.44527	0.776368
chr1:44874689-44874696	0.56	0.292404	0.0795326	0.118596	0.395706	0.198949	0.292404
chr14:61123683-61123687	0.53	0.829482	0.045786	0.0671973	0.648308	0.325569	0.829482
chr1:47696701-47696745	0.53	0.468076	0.224059	0.243309	0.63704	0.319925	0.468076
chr1:47698162-47698173	0.52	0.824457	0.315182	0.457807	0.79524	0.399137	0.824457
chr1:47899662-47899676	0.57	0.95051	0.175017	0.206678	0.277817	0.139781	0.95051
chr1:47899725-47899901	0.54	0.89704	0.0955616	0.157657	0.560608	0.28163	0.89704
chr1:47899973-47900168	0.52	0.897635	0.181075	0.212739	0.789179	0.396104	0.897635
chr1:47900197-47900256	0.55	0.938577	0.0717222	0.0786836	0.483991	0.243225	0.938577
chr1:47900276-47900284	0.54	0.918291	0.0713725	0.0949768	0.587393	0.295052	0.918291
chr1:50884531-50884544	0.51	0.907104	0.143117	0.215925	0.931066	0.467096	0.907104
chr15:27128344-27128373	0.52	0.974927	0.0213828	0.0253168	0.711674	0.357303	0.974927
chr15:27128420-27128425	0.57	0.395182	0.0329069	0.0381937	0.277817	0.139781	0.395182
chr15:53086944-53086983	0.52	0.697934	0.185519	0.239125	0.741182	0.372077	0.697934
chr15:60285649-60285737	0.55	0.2272	0.0124498	0.0141957	0.404514	0.203367	0.2272
chr15:76630658-76630668	0.54	0.459378	0.0525381	0.0823439	0.565918	0.284291	0.459378
chr15:76635104-76635126	0.58	0.377689	0.0712755	0.0850578	0.244474	0.123036	0.377689
chr15:89346719-89346728	0.53	0.936454	0.0634734	0.0790972	0.653973	0.328407	0.936454
chr16:1254210-1254222	0.53	0.441635	0.0433499	0.0575676	0.63704	0.319925	0.441635
chr16:1254237-1254250	0.53	0.540798	0.0411736	0.0525438	0.620294	0.311536	0.540798
chr16:2892616-2892627	0.53	0.735949	0.290617	0.308896	0.63704	0.319925	0.735949
chr16:2892661-2892667	0.53	0.724093	0.0525381	0.0823439	0.625855	0.314322	0.724093
chr16:2892733-2892766	0.53	0.459476	0.0657446	0.0764377	0.688372	0.345635	0.459476
chr16:2892786-2892809	0.54	0.503321	0.0657446	0.0764377	0.544827	0.273721	0.503321
chr16:31225957-31225965	0.55	0.458484	0.0302844	0.0459087	0.408961	0.205598	0.458484
chr16:31225971-31226019	0.51	0.950521	0.267324	0.321811	0.83799	0.420532	0.950521
chr16:31226103-31226179	0.54	0.584274	0.24428	0.32704	0.513941	0.25824	0.584274
chr16:31226185-31226209	0.53	0.590643	0.185519	0.239125	0.614755	0.308761	0.590643
chr16:31226274-31226317	0.55	0.50395	0.111495	0.147513	0.445576	0.223963	0.50395
chr16:31226350-31226383	0.56	0.420673	0.116946	0.155357	0.333406	0.167688	0.420673
chr1:67217781-67217997	0.51	0.660977	0.143117	0.239125	0.83799	0.420532	0.660977
chr16:87754076-87754100	0.52	0.623852	0.258457	0.258636	0.741182	0.372077	0.623852
chr16:87754147-87754152	0.55	0.489481	0.143117	0.278042	0.455014	0.228695	0.489481
chr16:87754256-87754263	0.58	0.216036	0.0615668	0.0849659	0.219902	0.110692	0.216036
chr16:87754280-87754284	0.57	0.169106	0.0113651	0.0174034	0.267504	0.134602	0.169106
chr16:87757016-87757033	0.57	0.277266	0.0375791	0.0506143	0.27435	0.13804	0.277266
chr16:87757047-87757080	0.58	0.21627	0.0867416	0.0976321	0.191747	0.0965443	0.21627
chr16:88498132-88498144	0.54	0.513868	0.0877772	0.115347	0.555323	0.278981	0.513868
chr16:88498350-88498368	0.52	0.731452	0.143117	0.336377	0.747131	0.375055	0.731452
chr16:88498486-88498492	0.55	0.571852	0.258349	0.275348	0.479093	0.240769	0.571852
chr16:88498703-88498740	0.55	0.989564	0.0396416	0.0581951	0.455014	0.228695	0.989564
chr16:88498761-88498765	0.51	0.392545	0.0955616	0.157657	0.84414	0.423609	0.392545
chr17:14206973-14206994	0.62	0.109256	0.0129372	0.0162252	0.0601759	0.0303571	0.109256
chr17:14207105-14207423	0.6	0.1481	0.0418062	0.0505714	0.129076	0.0650351	0.1481
chr17:14207437-14207572	0.59	0.23162	0.0396416	0.0581951	0.178706	0.08999	0.23162
chr17:14207695-14207701	0.53	0.726671	0.261561	0.342772	0.659658	0.331254	0.726671
chr17:25620589-25620596	0.52	0.920452	0.111495	0.17308	0.813494	0.408273	0.920452
chr17:25620601-25620606	0.51	0.831988	0.353372	0.388026	0.850299	0.426691	0.831988
chr17:40715043-40715102	0.59	0.223157	0.0450201	0.0581279	0.186449	0.0938817	0.223157
chr17:40715200-40715228	0.5	0.767335	0.143117	0.190658	0.962366	0.48275	0.767335
chr17:46607828-46607945	0.55	0.926117	0.0411736	0.0525438	0.474222	0.238327	0.926117
chr17:46608063-46608134	0.52	0.997953	0.0712755	0.0850578	0.79524	0.399137	0.997953
chr17:46608188-46608206	0.56	0.433865	0.0713725	0.0949768	0.395706	0.198949	0.433865
chr17:46620981-46620986	0.52	0.647953	0.19451	0.220321	0.72933	0.366143	0.647953
chr17:46627903-46628194	0.52	0.608626	0.0201307	0.0314583	0.723428	0.363188	0.608626
chr17:46628230-46628434	0.51	0.861375	0.0952569	0.122211	0.887434	0.44527	0.861375
chr17:46654112-46654150	0.6	0.358849	0.00554193	0.00792638	0.13309	0.067054	0.358849
chr17:46654338-46654365	0.57	0.436888	0.0259046	0.0375025	0.247676	0.124644	0.436888
chr17:46656684-46656692	0.51	0.774315	0.143117	0.30439	0.937319	0.470223	0.774315
chr17:46683967-46684036	0.54	0.891339	0.164555	0.226621	0.587393	0.295052	0.891339
chr17:46685245-46685448	0.51	0.994783	0.50458	0.704221	0.931066	0.467096	0.994783
chr17:46690587-46690596	0.5	0.833255	0.267324	0.321811	0.9561	0.479616	0.833255
chr17:46712088-46712096	0.57	0.554651	0.0380065	0.0455423	0.288397	0.145093	0.554651
chr17:74868670-74868725	0.52	0.99563	0.185519	0.239125	0.72933	0.366143	0.99563
chr17:77179796-77179810	0.54	0.684453	0.045786	0.0671973	0.508883	0.255704	0.684453
chr17:77962048-77962055	0.52	0.522608	0.0525381	0.0564788	0.735248	0.369106	0.522608
chr17:77962240-77962275	0.51	0.584609	0.214628	0.32704	0.906099	0.454608	0.584609
chr17:79100212-79100218	0.53	0.638443	0.273132	0.31609	0.625855	0.314322	0.638443
chr17:80022734-80022764	0.52	0.805323	0.24428	0.32704	0.72933	0.366143	0.805323
chr17:80290106-80290133	0.52	0.865514	0.18307	0.23567	0.747131	0.375055	0.865514
chr17:80291021-80291045	0.52	0.877128	0.0955616	0.157657	0.783131	0.393077	0.877128
chr17:80291079-80291110	0.53	0.724752	0.0259046	0.0375025	0.653973	0.328407	0.724752
chr17:80291226-80291283	0.51	0.487389	0.443183	0.542548	0.850299	0.426691	0.487389
chr17:80291314-80291329	0.5	0.366619	0.153179	0.203811	1	0.498431	0.366619
chr17:80291349-80291377	0.51	0.336373	0.146942	0.215925	0.819602	0.41133	0.336373
chr17:80291380-80291407	0.52	0.53693	0.33309	0.450878	0.765067	0.384035	0.53693
chr17:80292152-80292168	0.53	0.733583	0.116795	0.147513	0.67683	0.339854	0.733583
chr17:8924472-8924476	0.51	0.170729	0.0712755	0.0850578	0.819602	0.41133	0.170729
chr17:8925466-8925475	0.5	0.94084	0.139185	0.163931	0.974906	0.489021	0.94084
chr17:8926567-8926576	0.57	0.363636	0.0813628	0.0832003	0.264126	0.132906	0.363636
chr17:8926582-8926587	0.57	0.29958	0.0525381	0.0764377	0.284841	0.143308	0.29958
chr17:8926602-8926628	0.52	0.548763	0.285517	0.336377	0.813494	0.408273	0.548763
chr17:8926772-8926780	0.55	0.266168	0.0877772	0.115347	0.404514	0.203367	0.266168
chr17:8926809-8926825	0.52	0.34419	0.171984	0.182741	0.771075	0.387042	0.34419
chr18:11148337-11148345	0.56	0.695499	0.108014	0.123394	0.374199	0.188158	0.695499
chr18:11148394-11148406	0.55	0.288707	0.0171114	0.0457508	0.417943	0.210103	0.288707
chr18:11149467-11149478	0.56	0.591376	0.0431817	0.0509102	0.378442	0.190287	0.591376
chr18:12307595-12307603	0.5	0.862567	0.0581876	0.0816436	0.968635	0.485885	0.862567
chr18:55107697-55107718	0.5	0.565641	0.214628	0.243309	0.981178	0.492157	0.565641
chr18:55107748-55107755	0.51	0.567327	0.381743	0.500499	0.931066	0.467096	0.567327
chr18:55107874-55107886	0.51	0.453139	0.142817	0.188326	0.86883	0.435963	0.453139
chr18:55107919-55107925	0.51	0.503218	0.270228	0.351734	0.825721	0.414392	0.503218
chr18:55107952-55108010	0.54	0.364311	0.133376	0.163246	0.529269	0.265923	0.364311
chr18:55108125-55108196	0.51	0.57573	0.381743	0.574272	0.924817	0.46397	0.57573
chr18:55108213-55108251	0.52	0.744792	0.267324	0.321811	0.747131	0.375055	0.744792
chr18:55108554-55108560	0.51	0.581348	0.116946	0.162306	0.912333	0.457726	0.581348
chr18:55108613-55108718	0.51	0.468237	0.285517	0.336377	0.912333	0.457726	0.468237
chr18:55108815-55108852	0.56	0.253684	0.119652	0.150499	0.369986	0.186045	0.253684
chr19:11784647-11784731	0.5	0.776453	0.143117	0.308896	0.962366	0.48275	0.776453
chr19:11784747-11784803	0.5	0.634986	0.0713725	0.0949768	0.974906	0.489021	0.634986
chr19:11785043-11785062	0.52	0.924143	0.0407758	0.0392004	0.79524	0.399137	0.924143
chr19:11785171-11785188	0.53	0.603356	0.0201307	0.0314583	0.642664	0.322742	0.603356
chr19:12624346-12624356	0.55	0.282005	0.111495	0.17308	0.455014	0.228695	0.282005
chr1:91300190-91300215	0.51	0.496431	0.40377	0.502335	0.912333	0.457726	0.496431
chr1:91300395-91300446	0.51	0.847948	0.502507	0.584267	0.850299	0.426691	0.847948
chr1:91301461-91301493	0.54	0.454694	0.0615668	0.0849659	0.498846	0.250673	0.454694
chr1:91301668-91301755	0.57	0.285445	0.0739051	0.090384	0.267504	0.134602	0.285445
chr1:91301786-91301803	0.57	0.22153	0.0602735	0.0753382	0.302922	0.152386	0.22153
chr1:91301871-91301888	0.51	0.524239	0.337725	0.423432	0.893649	0.44838	0.524239
chr1:91301945-91301970	0.53	0.424976	0.146674	0.173457	0.59282	0.297771	0.424976
chr19:16394451-16394661	0.52	0.727319	0.0657446	0.0764377	0.777096	0.390056	0.727319
chr19:18811747-18811773	0.54	0.73487	0.116946	0.162306	0.508883	0.255704	0.73487
chr1:92945908-92946049	0.53	0.811444	0.00597603	0.00519969	0.609238	0.305997	0.811444
chr1:92946071-92946086	0.52	0.677455	0.0164224	0.0212867	0.783131	0.393077	0.677455
chr1:92946091-92946104	0.55	0.709136	0.0103852	0.0157694	0.483991	0.243225	0.709136
chr1:92946117-92946472	0.51	0.638637	0.0877772	0.115347	0.825721	0.414392	0.638637
chr1:92946499-92946810	0.51	0.747211	0.0536755	0.0564788	0.918572	0.460847	0.747211
chr1:92946825-92946901	0.51	0.583131	0.111368	0.122309	0.819602	0.41133	0.583131
chr1:92946910-92946928	0.53	0.479988	0.165774	0.176749	0.648308	0.325569	0.479988
chr1:92946951-92946996	0.52	0.486331	0.116946	0.162306	0.72933	0.366143	0.486331
chr1:92947027-92947078	0.53	0.58021	0.0712755	0.0850578	0.688372	0.345635	0.58021
chr1:92947167-92947182	0.5	0.739381	0.1851	0.258636	0.968635	0.485885	0.739381
chr1:92947567-92947588	0.51	0.459143	0.139185	0.163931	0.906099	0.454608	0.459143
chr1:92947614-92947705	0.57	0.23905	0.0768334	0.113771	0.2956	0.14871	0.23905
chr1:92947752-92947859	0.51	0.919541	0.0581876	0.244531	0.937319	0.470223	0.919541
chr19:30941854-30942096	0.51	0.869786	0.311906	0.328681	0.918572	0.460847	0.869786
chr19:30942111-30942177	0.51	0.89837	0.258349	0.275348	0.881225	0.442164	0.89837
chr19:3097697-3097717	0.53	0.734327	0.0952569	0.122211	0.665362	0.334111	0.734327
chr19:3097726-3097731	0.55	0.801907	0.0411736	0.0525438	0.413438	0.207843	0.801907
chr19:3098942-3098998	0.52	0.837117	0.170509	0.244531	0.79524	0.399137	0.837117
chr19:33794196-33794216	0.59	0.327727	0.00631954	0.00872514	0.163943	0.0825684	0.327727
chr19:35613856-35613900	0.54	0.791919	0.0427979	0.0441713	0.519024	0.260788	0.791919
chr19:35615470-35615500	0.5	0.339674	0.337725	0.423432	0.962366	0.48275	0.339674
chr19:35615537-35615548	0.51	0.376188	0.075774	0.102638	0.819602	0.41133	0.376188
chr19:37096574-37096588	0.53	0.564777	0.0675848	0.102399	0.609238	0.305997	0.564777
chr19:37825129-37825273	0.54	0.846574	0.121679	0.167343	0.581989	0.292344	0.846574
chr19:37825298-37825574	0.51	0.966643	0.262933	0.290203	0.83799	0.420532	0.966643
chr19:37825651-37825755	0.51	0.999417	0.315182	0.461677	0.825721	0.414392	0.999417
chr19:52391186-52391217	0.52	0.919947	0.133376	0.155357	0.747131	0.375055	0.919947
chr19:58220766-58220837	0.51	0.914915	0.111495	0.17308	0.899871	0.451492	0.914915
chr19:58399946-58399988	0.52	0.515054	0.170509	0.244531	0.72933	0.366143	0.515054
chr19:58400013-58400159	0.51	0.5692	0.219277	0.267423	0.924817	0.46397	0.5692
chr19:58400232-58400265	0.53	0.362251	0.101477	0.144373	0.63704	0.319925	0.362251
chr19:58570419-58570429	0.59	0.482526	0.0795326	0.118596	0.183841	0.0925709	0.482526
chr19:58570487-58570491	0.5	0.881393	0.353372	0.421021	0.993725	0.498431	0.881393
chr19:58571496-58571549	0.7	0.00333074	0.000317344	0.000604838	0.00240126	0.00121638	0.00333074
chr19:58571674-58571710	0.65	0.0347397	0.0129372	0.0162252	0.017552	0.00886992	0.0347397
chr19:58571748-58571759	0.67	0.0144319	0.00316039	0.00433739	0.00945555	0.00478214	0.0144319
chr20:17296187-17296219	0.55	0.241147	0.0298629	0.0509043	0.450281	0.226322	0.241147
chr20:17296393-17296419	0.52	0.242093	0.122347	0.169366	0.813494	0.408273	0.242093
chr20:21502431-21502440	0.51	0.717987	0.075774	0.102638	0.875024	0.439062	0.717987
chr20:21503021-21503031	0.52	0.50746	0.0621173	0.0976321	0.807397	0.405222	0.50746
chr20:47895080-47895095	0.5	0.714921	0.101477	0.144373	0.981178	0.492157	0.714921
chr20:5283032-5283050	0.57	0.366989	0.0525381	0.0764377	0.281314	0.141537	0.366989
chr20:60448800-60448812	0.52	0.764808	0.0396416	0.0581951	0.717542	0.360242	0.764808
chr20:60449045-60449051	0.59	0.404218	0.0124498	0.0141957	0.18126	0.0912737	0.404218
chr20:62031660-62031666	0.54	0.772526	0.0877772	0.109424	0.560608	0.28163	0.772526
chr20:62031692-62031708	0.57	0.413305	0.0768334	0.113771	0.288397	0.145093	0.413305
chr20:62038055-62038068	0.51	0.703221	0.143117	0.236356	0.86883	0.435963	0.703221
chr20:62038146-62038152	0.64	0.0305301	0.0026611	0.00378286	0.0364536	0.0184035	0.0305301
chr20:62038356-62038371	0.57	0.78778	0.0536755	0.0564788	0.281314	0.141537	0.78778
chr20:62038384-62038394	0.58	0.922644	0.00827307	0.0106356	0.208303	0.104864	0.922644
chr20:62038495-62038501	0.53	0.720265	0.143117	0.318392	0.694171	0.348538	0.720265
chr2:10182636-10182724	0.54	0.518009	0.182026	0.235361	0.555323	0.278981	0.518009
chr2:10182755-10182843	0.53	0.482391	0.143117	0.308896	0.63704	0.319925	0.482391
chr2:10182918-10182932	0.54	0.279105	0.111495	0.169366	0.53443	0.26851	0.279105
chr2:10184347-10184377	0.51	0.719118	0.337725	0.413686	0.887434	0.444867	0.719118
chr2:10184395-10184404	0.52	0.732213	0.170147	0.188326	0.744154	0.373565	0.732213
chr2:10184451-10184701	0.5	0.764387	0.489573	0.516857	0.987451	0.495294	0.764387
chr2:109558976-109558982	0.56	0.343014	0.0713725	0.0949768	0.32175	0.161837	0.343014
chr2:109559054-109559084	0.55	0.541477	0.0298629	0.0699722	0.404514	0.203367	0.541477
chr2:109559133-109559144	0.54	0.778494	0.0298629	0.0949768	0.498846	0.250673	0.778494
chr2:121624933-121624997	0.54	0.531593	0.0460443	0.066299	0.571251	0.286963	0.531593
chr2:121625031-121625122	0.55	0.479449	0.143117	0.258636	0.474222	0.238327	0.479449
chr2:121625625-121625696	0.51	0.949604	0.259058	0.339342	0.924817	0.46397	0.949604
chr2:133175290-133175299	0.52	0.700201	0.0298629	0.0525438	0.765067	0.384035	0.700201
chr2:133175397-133175406	0.51	0.544394	0.105621	0.110149	0.924817	0.46397	0.544394
chr21:36398961-36399062	0.51	0.562449	0.317821	0.37146	0.850299	0.426691	0.562449
chr21:36399084-36399258	0.53	0.381979	0.273132	0.31609	0.665362	0.334111	0.381979
chr2:157176438-157176454	0.57	0.136836	0.146674	0.173457	0.277817	0.139781	0.136836
chr2:171679384-171679393	0.52	0.926179	0.267277	0.321947	0.79524	0.399137	0.926179
chr2:171785027-171785050	0.51	0.48723	0.0700914	0.0960806	0.831851	0.41746	0.48723
chr2:172944995-172945025	0.56	0.300474	0.112509	0.156563	0.361649	0.181861	0.300474
chr2:172974711-172974726	0.53	0.635613	0.0813628	0.119803	0.659658	0.331254	0.635613
chr2:175201927-175201936	0.51	0.956843	0.170509	0.227305	0.856468	0.429778	0.956843
chr2:177355093-177355187	0.53	0.799632	0.212671	0.29412	0.665362	0.334111	0.799632
chr2:177355436-177355500	0.55	0.595014	0.0280962	0.0389719	0.422477	0.212378	0.595014
chr2:186603885-186603902	0.56	0.463554	0.045786	0.0671973	0.349366	0.175697	0.463554
chr2:1941126-1941165	0.52	0.420757	0.27153	0.353852	0.699988	0.351451	0.420757
chr2:1941192-1941211	0.5	0.901267	0.33309	0.401543	0.9561	0.479616	0.901267
chr2:1941243-1941250	0.51	0.873567	0.267324	0.308896	0.937319	0.470223	0.873567
chr2:200468552-200468702	0.55	0.664067	0.199804	0.274431	0.459774	0.231083	0.664067
chr2:200468806-200468905	0.54	0.853303	0.0298629	0.0361591	0.581989	0.292344	0.853303
chr2:200468918-200469042	0.59	0.254721	0.0418062	0.0560923	0.147902	0.0745033	0.254721
chr2:208631589-208632003	0.53	0.964009	0.0602735	0.0753382	0.59827	0.300502	0.964009
chr2:208632011-208632024	0.54	0.545111	0.159487	0.190658	0.53443	0.26851	0.545111
chr2:208632175-208632254	0.51	0.791408	0.24428	0.32704	0.862645	0.432868	0.791408
chr2:208632267-208632395	0.5	0.965548	0.0952569	0.122211	0.968635	0.485885	0.965548
chr2:208632658-208632676	0.52	0.648312	0.263287	0.318392	0.807397	0.405222	0.648312
chr2:208632761-208632809	0.53	0.889588	0.198962	0.226621	0.67683	0.339854	0.889588
chr2:20870007-20871173	0.54	0.352931	0.0944183	0.102399	0.587393	0.295052	0.352931
chr2:20871186-20871279	0.53	0.439073	0.103083	0.146157	0.625855	0.314322	0.439073
chr2:208988895-208988909	0.5	0.593074	0.170509	0.244531	0.949836	0.476484	0.593074
chr2:208988932-208988980	0.51	0.580065	0.212671	0.29412	0.906099	0.454608	0.580065
chr2:2189228-2189237	0.51	0.986451	0.0460443	0.066299	0.875024	0.439062	0.986451
chr2:2189307-2189317	0.53	0.970188	0.0302844	0.0381937	0.63704	0.319925	0.970188
chr2:2189381-2189390	0.55	0.804302	0.0361562	0.0540557	0.483991	0.243225	0.804302
chr2:2189406-2189416	0.51	0.740894	0.331403	0.381693	0.918572	0.460847	0.740894
chr2:2189429-2189444	0.57	0.297218	0.0813628	0.113771	0.264126	0.132906	0.297218
chr2:2189498-2189534	0.56	0.75114	0.181075	0.212739	0.391346	0.196761	0.75114
chr2:2189662-2189677	0.57	0.343166	0.0713725	0.0949768	0.284841	0.143308	0.343166
chr2:2189884-2189894	0.51	0.601115	0.143117	0.239125	0.937319	0.470223	0.601115
chr2:2190038-2190047	0.55	0.705043	0.121679	0.167343	0.431632	0.216969	0.705043
chr2:237075798-237075805	0.54	0.661571	0.144371	0.155357	0.587393	0.295052	0.661571
chr2:240196914-240196958	0.51	0.786811	0.40377	0.544504	0.937319	0.470223	0.786811
chr2:240196975-240196996	0.5	0.787204	0.273132	0.31609	0.968635	0.485885	0.787204
chr22:49042468-49042483	0.53	0.525066	0.0955616	0.157657	0.59827	0.300502	0.525066
chr22:49042491-49042502	0.53	0.434409	0.0955616	0.157657	0.603743	0.303244	0.434409
chr22:49042532-49042557	0.52	0.534893	0.0347526	0.0361591	0.807397	0.405222	0.534893
chr22:49042587-49042600	0.56	0.686818	0.0361562	0.0540557	0.395706	0.198949	0.686818
chr22:49564165-49564181	0.5	0.765934	0.233206	0.261031	0.943576	0.473353	0.765934
chr22:49564212-49564230	0.5	0.744288	0.142817	0.21014	0.943576	0.473353	0.744288
chr2:3642548-3642560	0.5	0.844258	0.146674	0.173457	0.993725	0.498431	0.844258
chr2:3642591-3642737	0.51	0.789022	0.423834	0.515208	0.937319	0.470223	0.789022
chr2:3642741-3642750	0.51	0.961516	0.348945	0.401543	0.850299	0.426691	0.961516
chr2:45159434-45159463	0.57	0.311596	0.0347526	0.0361591	0.270912	0.136314	0.311596
chr2:468924-468945	0.61	0.114769	0.0536755	0.0564788	0.089389	0.0450664	0.114769
chr2:469117-469132	0.55	0.323685	0.146942	0.215925	0.464563	0.233484	0.323685
chr2:47798394-47798401	0.56	0.316118	0.0411736	0.0525438	0.395706	0.198949	0.316118
chr2:47798403-47798411	0.55	0.344668	0.0713725	0.0949768	0.417943	0.210103	0.344668
chr2:47798585-47798593	0.57	0.45456	0.0134737	0.0174671	0.277817	0.139781	0.45456
chr2:63282956-63282967	0.54	0.453724	0.177054	0.187983	0.524134	0.263349	0.453724
chr2:64836330-64836339	0.53	0.31225	0.143117	0.278042	0.682591	0.34274	0.31225
chr2:66664921-66665008	0.52	0.655031	0.214628	0.337803	0.759074	0.381034	0.655031
chr2:66665390-66665467	0.5	0.880155	0.121077	0.169075	0.987451	0.495294	0.880155
chr2:66672299-66672432	0.51	0.809473	0.0460443	0.066299	0.850299	0.426691	0.809473
chr2:66672449-66672843	0.52	0.821641	0.185519	0.239125	0.783131	0.393077	0.821641
chr2:66672857-66672897	0.5	0.731851	0.353372	0.45077	1	0.498431	0.731851
chr2:66673029-66673519	0.52	0.763471	0.0460443	0.066299	0.741182	0.372077	0.763471
chr2:66673539-66673635	0.51	0.781271	0.185519	0.239125	0.875024	0.439062	0.781271
chr2:72012970-72012993	0.54	0.328024	0.146942	0.215925	0.524134	0.263349	0.328024
chr2:73144904-73144911	0.53	0.795478	0.112854	0.113771	0.648308	0.325569	0.795478
chr2:73145667-73145680	0.52	0.889998	0.00534304	0.0125532	0.771075	0.387042	0.889998
chr2:8168116-8168171	0.53	0.748326	0.143117	0.243309	0.671086	0.336978	0.748326
chr2:8168180-8168213	0.53	0.952396	0.146942	0.215925	0.620294	0.311536	0.952396
chr2:8168279-8168285	0.52	0.789111	0.270228	0.338575	0.735248	0.369106	0.789111
chr3:128205667-128205671	0.51	0.971165	0.114851	0.14511	0.819602	0.41133	0.971165
chr3:128211327-128211338	0.5	0.969187	0.0713725	0.0949768	0.968635	0.485885	0.969187
chr3:137728995-137729028	0.52	0.426108	0.249093	0.30439	0.789179	0.396104	0.426108
chr3:137729133-137729142	0.5	0.888764	0.143117	0.224907	1	0.498431	0.888764
chr3:142681557-142681568	0.54	0.754154	0.241927	0.29091	0.571251	0.286963	0.754154
chr3:142682396-142682405	0.52	0.986515	0.214628	0.337803	0.723428	0.363188	0.986515
chr3:147139415-147139419	0.54	0.995706	0.143117	0.224907	0.555323	0.278981	0.995706
chr3:147139431-147139435	0.57	0.772474	0.056804	0.0798426	0.2956	0.14871	0.772474
chr3:157823600-157823633	0.53	0.209806	0.0955616	0.157657	0.603743	0.303244	0.209806
chr3:169380010-169380017	0.52	0.835806	0.045786	0.0671973	0.711674	0.357303	0.835806
chr3:170137396-170137420	0.55	0.375826	0.0508519	0.0566458	0.455014	0.228695	0.375826
chr3:181413579-181413583	0.51	0.980712	0.0171114	0.0234733	0.918572	0.460847	0.980712
chr3:186490603-186490812	0.62	0.318578	0.0138556	0.0196804	0.066904	0.0337458	0.318578
chr3:194117685-194117741	0.55	0.635672	0.0712755	0.0850578	0.404514	0.203367	0.635672
chr3:194117883-194117900	0.54	0.922665	0.267277	0.321947	0.560608	0.28163	0.922665
chr3:194117931-194117946	0.52	0.514316	0.121077	0.169075	0.723428	0.363188	0.514316
chr3:194118012-194118027	0.51	0.644522	0.164555	0.241345	0.931066	0.467096	0.644522
chr3:194118035-194118068	0.56	0.370814	0.0298629	0.0949768	0.369986	0.186045	0.370814
chr3:194118087-194118189	0.53	0.64	0.0795326	0.110149	0.653973	0.328407	0.64
chr3:194118262-194118379	0.52	0.726467	0.0955616	0.157657	0.789179	0.396104	0.726467
chr3:194118511-194118558	0.52	0.777479	0.056804	0.0798426	0.741182	0.372077	0.777479
chr3:194118679-194118798	0.51	0.577137	0.164555	0.241345	0.825721	0.414392	0.577137
chr3:194118825-194118853	0.53	0.763058	0.0814025	0.0832003	0.609238	0.305997	0.763058
chr3:194118877-194118889	0.51	0.488417	0.170509	0.244531	0.887434	0.44527	0.488417
chr3:194118894-194118915	0.51	0.621036	0.0311114	0.0377445	0.862645	0.432868	0.621036
chr3:194118923-194119060	0.53	0.715611	0.171042	0.243345	0.59827	0.300502	0.715611
chr3:27765627-27765637	0.61	0.054633	0.0134737	0.0174671	0.0986476	0.0497263	0.054633
chr3:49940100-49940126	0.53	0.631504	0.0298629	0.0509043	0.642664	0.322742	0.631504
chr3:5137758-5137765	0.51	0.925829	0.121679	0.138008	0.924817	0.46397	0.925829
chr4:111542858-111542862	0.54	0.890792	0.139185	0.163931	0.587393	0.295052	0.890792
chr4:140201319-140201329	0.5	0.754366	0.0955616	0.157657	0.943576	0.473353	0.754366
chr4:151504012-151504028	0.53	0.791826	0.143117	0.224907	0.59282	0.297771	0.791826
chr4:151504048-151504883	0.51	0.864126	0.0525381	0.0564788	0.83799	0.420532	0.864126
chr4:151504891-151505084	0.53	0.730411	0.0450201	0.0581279	0.603743	0.303244	0.730411
chr4:154712251-154712262	0.53	0.304604	0.0347874	0.0474229	0.59282	0.297771	0.304604
chr4:54960004-54960040	0.52	0.626222	0.214628	0.337803	0.753095	0.378041	0.626222
chr4:81104762-81104801	0.5	0.937728	0.214628	0.331966	0.993725	0.498431	0.937728
chr4:81107079-81107087	0.53	0.773244	0.0795326	0.118596	0.653973	0.328407	0.773244
chr4:81107112-81107131	0.52	0.927385	0.185519	0.239125	0.717542	0.360242	0.927385
chr4:81109895-81109935	0.57	0.359451	0.0062635	0.00960708	0.302922	0.152386	0.359451
chr4:81109937-81109969	0.59	0.263576	0.00391048	0.00406997	0.150117	0.0756172	0.263576
chr4:81109972-81110026	0.58	0.134098	0.00515237	0.00624543	0.202673	0.102035	0.134098
chr4:81110030-81110047	0.58	0.182363	0.00470031	0.00656913	0.197155	0.099262	0.182363
chr4:81110074-81110249	0.56	0.295608	0.00391048	0.00406997	0.369986	0.186045	0.295608
chr4:81110278-81110441	0.56	0.237914	0.00725966	0.00666242	0.341327	0.171663	0.237914
chr4:81111144-81111209	0.56	0.233707	0.0201307	0.0314583	0.317925	0.159917	0.233707
chr4:81111365-81111415	0.57	0.222499	0.0243413	0.0259215	0.314129	0.158012	0.222499
chr4:81111507-81111569	0.57	0.258972	0.0164224	0.0239155	0.284841	0.143308	0.258972
chr4:81184954-81185014	0.5	0.69239	0.464812	0.502335	0.981178	0.492157	0.69239
chr4:85419205-85419223	0.54	0.911441	0.06777	0.0738862	0.576608	0.289648	0.911441
chr5:1100209-1100236	0.51	0.823523	0.377332	0.497916	0.918572	0.460847	0.823523
chr5:1100310-1100331	0.54	0.779903	0.0813628	0.119803	0.576608	0.289648	0.779903
chr5:1100362-1100367	0.59	0.110914	0.0361562	0.0420206	0.161574	0.0813776	0.110914
chr5:1100385-1100435	0.56	0.392602	0.0615668	0.0849659	0.374199	0.188158	0.392602
chr5:1113320-1113377	0.57	0.536215	0.0344662	0.0477341	0.291984	0.146894	0.536215
chr5:11904578-11904589	0.51	0.745048	0.164555	0.241345	0.875024	0.439062	0.745048
chr5:1246040-1246092	0.51	0.846802	0.315182	0.423432	0.918572	0.460847	0.846802
chr5:1246180-1246206	0.5	0.773102	0.0347526	0.0361591	0.949836	0.476484	0.773102
chr5:1246254-1246291	0.51	0.828822	0.317821	0.37146	0.875024	0.439062	0.828822
chr5:1246412-1246423	0.52	0.632609	0.199804	0.274431	0.79524	0.399137	0.632609
chr5:1270779-1270787	0.51	0.908958	0.368934	0.385937	0.899871	0.451492	0.908958
chr5:1271029-1271061	0.52	0.421613	0.258349	0.275348	0.783131	0.393077	0.421613
chr5:135692423-135692431	0.56	0.532893	0.0508519	0.0566458	0.349366	0.175697	0.532893
chr5:135692501-135692510	0.56	0.809317	0.0795326	0.109424	0.378442	0.190287	0.809317
chr5:135692560-135692604	0.57	0.626485	0.0712755	0.0850578	0.27435	0.13804	0.626485
chr5:140797611-140797625	0.5	0.802284	0.40377	0.514042	0.943576	0.473353	0.802284
chr5:145758780-145758811	0.51	0.796262	0.0795326	0.118596	0.887434	0.44527	0.796262
chr5:145758840-145758851	0.52	0.719436	0.185519	0.239125	0.807397	0.405222	0.719436
chr5:150326082-150326131	0.59	0.820957	0.0298629	0.0949768	0.147902	0.0745033	0.820957
chr5:158522407-158522454	0.54	0.960249	0.0407758	0.0392004	0.539616	0.271109	0.960249
chr5:158523953-158523966	0.53	0.767376	0.24428	0.32704	0.665362	0.334111	0.767376
chr5:158524173-158524180	0.59	0.295299	0.010811	0.0139504	0.171205	0.0862195	0.295299
chr5:15928167-15928180	0.55	0.586556	0.056804	0.0798426	0.422477	0.212378	0.586556
chr5:15928286-15928298	0.52	0.827568	0.146674	0.173457	0.789179	0.396104	0.827568
chr5:15928343-15928354	0.53	0.714981	0.111495	0.17308	0.614755	0.308761	0.714981
chr5:172175485-172175491	0.51	0.846541	0.0877772	0.109424	0.912333	0.457726	0.846541
chr5:172175664-172175683	0.54	0.266896	0.24428	0.281566	0.550063	0.276345	0.266896
chr5:172175855-172175865	0.5	0.935739	0.263176	0.345986	0.981178	0.492157	0.935739
chr5:176543901-176543984	0.55	0.401247	0.165789	0.196318	0.445576	0.223963	0.401247
chr5:176544124-176544163	0.53	0.375311	0.464812	0.603184	0.682591	0.34274	0.375311
chr5:176827108-176827148	0.5	0.697317	0.0955616	0.157657	0.962366	0.48275	0.697317
chr5:176827189-176827206	0.5	0.834	0.0113651	0.0174034	0.974906	0.489021	0.834
chr5:176827652-176827727	0.53	0.534512	0.143117	0.224907	0.620294	0.311536	0.534512
chr5:1856774-1856829	0.57	0.254253	0.0259519	0.035696	0.299246	0.15054	0.254253
chr5:1856849-1856932	0.6	0.10831	0.0259519	0.035696	0.141407	0.0712369	0.10831
chr5:1857011-1857454	0.57	0.190586	0.0525381	0.0564788	0.250908	0.126267	0.190586
chr5:1857492-1857584	0.57	0.20292	0.0436267	0.0639812	0.277817	0.139781	0.20292
chr5:1857590-1857620	0.56	0.237392	0.0525381	0.0823439	0.345332	0.173673	0.237392
chr5:1883475-1883485	0.58	0.269959	0.00470031	0.00656913	0.244474	0.123036	0.269959
chr5:2112405-2112409	0.54	0.422805	0.121077	0.169075	0.576608	0.289648	0.422805
chr5:2751041-2751056	0.54	0.44535	0.0753718	0.102135	0.503851	0.253182	0.44535
chr5:42951778-42951795	0.5	0.672255	0.164555	0.241345	1	0.498431	0.672255
chr5:43037260-43037519	0.59	0.375404	0.0450201	0.0581279	0.166337	0.0837723	0.375404
chr5:476318-476336	0.63	0.0436738	0.0131921	0.019057	0.0432741	0.0218413	0.0436738
chr5:476435-476474	0.59	0.111415	0.0713725	0.0949768	0.171205	0.0862195	0.111415
chr5:476570-476606	0.63	0.0598615	0.0243413	0.0259215	0.0432741	0.0218413	0.0598615
chr5:7396231-7396241	0.53	0.190689	0.00519913	0.0314583	0.590104	0.296389	0.190689
chr5:912588-912608	0.51	0.942244	0.1851	0.258636	0.906099	0.454608	0.942244
chr5:912635-912643	0.51	0.677848	0.185519	0.239125	0.825721	0.414392	0.677848
chr5:912652-912668	0.51	0.516538	0.0795326	0.110149	0.924817	0.46397	0.516538
chr5:912688-912696	0.53	0.308607	0.00519913	0.0125739	0.659658	0.331254	0.308607
chr5:912837-912855	0.51	0.927586	0.0955616	0.110149	0.831851	0.41746	0.927586
chr5:92909425-92909434	0.53	0.825808	0.153179	0.203811	0.620294	0.311536	0.825808
chr5:92929283-92929319	0.52	0.736944	0.1851	0.258636	0.789179	0.396104	0.736944
chr5:92929341-92929403	0.51	0.758082	0.0955616	0.155357	0.931066	0.467096	0.758082
chr5:92930679-92930716	0.52	0.852173	0.177054	0.187983	0.705822	0.354373	0.852173
chr5:92930766-92930801	0.54	0.962548	0.133376	0.163246	0.544827	0.273721	0.962548
chr6:100895575-100895638	0.53	0.88597	0.258349	0.275348	0.694171	0.348538	0.88597
chr6:106434452-106434458	0.52	0.904868	0.349349	0.433413	0.807397	0.405222	0.904868
chr6:108439146-108439156	0.52	0.775528	0.158378	0.207599	0.72933	0.366143	0.775528
chr6:108495655-108495721	0.5	0.831802	0.0955616	0.157657	0.974906	0.489021	0.831802
chr6:109611450-109611566	0.51	0.667747	0.315182	0.399389	0.819602	0.41133	0.667747
chr6:109611590-109611721	0.51	0.32925	0.143117	0.336377	0.831851	0.41746	0.32925
chr6:109611761-109611799	0.52	0.440902	0.366526	0.418252	0.705822	0.354373	0.440902
chr6:109611823-109611855	0.5	0.903504	0.158378	0.207599	0.9561	0.479616	0.903504
chr6:109611903-109612089	0.52	0.854524	0.171984	0.182741	0.72933	0.366143	0.854524
chr6:152128830-152128928	0.54	0.366494	0.122347	0.169366	0.53443	0.26851	0.366494
chr6:152128957-152128987	0.51	0.611845	0.315182	0.418252	0.819602	0.41133	0.611845
chr6:152129110-152129236	0.51	0.43078	0.315182	0.450878	0.84414	0.423609	0.43078
chr6:152129239-152129466	0.51	0.421478	0.315182	0.464864	0.819602	0.41133	0.421478
chr6:152129473-152129484	0.51	0.411412	0.263176	0.345986	0.918572	0.460847	0.411412
chr6:152129487-152129507	0.51	0.378965	0.348945	0.373696	0.875024	0.439062	0.378965
chr6:152129591-152129624	0.57	0.333855	0.0407758	0.0392004	0.314129	0.158012	0.333855
chr6:152129640-152129681	0.53	0.477881	0.172994	0.225176	0.653973	0.328407	0.477881
chr6:152129701-152129770	0.52	0.721701	0.170683	0.219252	0.79524	0.399137	0.721701
chr6:152130357-152130363	0.58	0.239192	0.0173633	0.0317023	0.222873	0.112185	0.239192
chr6:1601625-1601629	0.54	0.44089	0.0113651	0.0174034	0.513941	0.25824	0.44089
chr6:169539848-169539860	0.51	0.607127	0.143117	0.336377	0.899871	0.451492	0.607127
chr6:169539896-169539904	0.54	0.224993	0.143117	0.267758	0.513941	0.25824	0.224993
chr6:169539957-169539977	0.53	0.945243	0.184109	0.215925	0.625855	0.314322	0.945243
chr6:169567266-169567380	0.53	0.844126	0.121077	0.169075	0.625855	0.314322	0.844126
chr6:169567426-169567458	0.6	0.234368	0.0259046	0.0375025	0.125156	0.0630637	0.234368
chr6:25652600-25652605	0.69	0.00910618	0.00063604	0.00079623	0.00327	0.00165588	0.00910618
chr6:26183552-26183588	0.54	0.609249	0.0347874	0.0631454	0.555323	0.278981	0.609249
chr6:26183665-26183692	0.6	0.25233	0.0311114	0.0377445	0.127104	0.0640435	0.25233
chr6:26225246-26225299	0.54	0.822658	0.103083	0.146157	0.539616	0.271109	0.822658
chr6:26225402-26225421	0.51	0.982474	0.261561	0.342772	0.912333	0.457726	0.982474
chr6:26225532-26225542	0.56	0.580096	0.0380065	0.0455423	0.329491	0.165723	0.580096
chr6:27647804-27647813	0.57	0.190344	0.0675848	0.102399	0.306628	0.154246	0.190344
chr6:28227009-28227013	0.57	0.717324	0.0298629	0.066299	0.281314	0.141537	0.717324
chr6:28227054-28227085	0.57	0.774862	0.0411736	0.0525438	0.277817	0.139781	0.774862
chr6:28227127-28227144	0.57	0.180162	0.0201307	0.0314583	0.314129	0.158012	0.180162
chr6:3163045-3163057	0.53	0.423619	0.26342	0.263552	0.63704	0.319925	0.423619
chr6:74024417-74024438	0.52	0.502171	0.199804	0.274431	0.79524	0.399137	0.502171
chr6:74024484-74024490	0.51	0.534201	0.273132	0.31609	0.881225	0.442164	0.534201
chr7:100486382-100486459	0.5	0.9481	0.146942	0.203811	0.981178	0.492157	0.9481
chr7:100487173-100487180	0.52	0.892989	0.00473795	0.0137722	0.765067	0.384035	0.892989
chr7:107643106-107643113	0.57	0.620923	0.0375791	0.0506143	0.291984	0.146894	0.620923
chr7:1117540-1117579	0.53	0.685194	0.00554193	0.00792638	0.648308	0.325569	0.685194
chr7:1119981-1120069	0.53	0.64182	0.0460443	0.066299	0.682591	0.34274	0.64182
chr7:1120082-1120099	0.53	0.630293	0.0298629	0.0949768	0.59827	0.300502	0.630293
chr7:1120212-1120237	0.58	0.109965	0.0259519	0.035696	0.241301	0.121442	0.109965
chr7:113726252-113726256	0.57	0.602484	0.0361562	0.0540557	0.277817	0.139781	0.602484
chr7:113726268-113726272	0.52	0.876147	0.111495	0.17308	0.783131	0.393077	0.876147
chr7:113727738-113727742	0.53	0.621184	0.142817	0.21014	0.688372	0.345635	0.621184
chr7:126893108-126893113	0.51	0.905268	0.143117	0.281566	0.893649	0.44838	0.905268
chr7:126893154-126893161	0.53	0.757412	0.112854	0.113771	0.659658	0.331254	0.757412
chr7:157346665-157346672	0.57	0.349733	0.0460443	0.066299	0.306628	0.154246	0.349733
chr7:157369141-157369188	0.52	0.889099	0.258349	0.275348	0.705822	0.354373	0.889099
chr7:157369205-157369393	0.54	0.628237	0.261474	0.31551	0.519024	0.260788	0.628237
chr7:157387196-157387201	0.55	0.622385	0.0955616	0.110149	0.479093	0.240769	0.622385
chr7:157387284-157387321	0.56	0.881832	0.101188	0.102399	0.395706	0.198949	0.881832
chr7:157405010-157405097	0.53	0.731513	0.111495	0.17308	0.63704	0.319925	0.731513
chr7:157405258-157405286	0.53	0.657853	0.24428	0.32704	0.682591	0.34274	0.657853
chr7:157405347-157405432	0.52	0.709899	0.185519	0.239125	0.777096	0.390056	0.709899
chr7:157405458-157405493	0.53	0.732855	0.287371	0.308896	0.614755	0.308761	0.732855
chr7:157405497-157406143	0.53	0.917354	0.0689758	0.0945626	0.653973	0.328407	0.917354
chr7:157406157-157406178	0.54	0.872262	0.0450201	0.0581279	0.53443	0.26851	0.872262
chr7:157406186-157406466	0.51	0.911566	0.146942	0.215925	0.931066	0.467096	0.911566
chr7:157406475-157406491	0.53	0.62114	0.056804	0.0798426	0.642664	0.322742	0.62114
chr7:157410203-157410223	0.51	0.707735	0.224059	0.243309	0.83799	0.420532	0.707735
chr7:157485928-157485932	0.52	0.65133	0.285517	0.336377	0.741182	0.372077	0.65133
chr7:157485946-157485950	0.51	0.731164	0.143121	0.17236	0.819602	0.41133	0.731164
chr7:157690657-157690665	0.52	0.954666	0.0700508	0.0861532	0.723428	0.363188	0.954666
chr7:157690707-157690717	0.54	0.622229	0.121077	0.169075	0.587393	0.295052	0.622229
chr7:158856999-158857011	0.52	0.578824	0.0955616	0.157657	0.801312	0.402177	0.578824
chr7:158938461-158938467	0.51	0.660695	0.143117	0.263552	0.83799	0.420532	0.660695
chr7:1607402-1607411	0.54	0.561348	0.121679	0.167343	0.581989	0.292344	0.561348
chr7:20817761-20817772	0.6	0.0803788	0.0164224	0.0239155	0.117597	0.0592608	0.0803788
chr7:27136710-27136718	0.52	0.99526	0.116946	0.162306	0.807397	0.405222	0.99526
chr7:27138360-27138396	0.56	0.315771	0.0813628	0.109424	0.357525	0.179792	0.315771
chr7:27138409-27138438	0.53	0.41613	0.315984	0.399389	0.625855	0.314322	0.41613
chr7:27140761-27140961	0.52	0.874535	0.0508519	0.0566458	0.759074	0.381034	0.874535
chr7:27141042-27141143	0.58	0.428886	0.00355686	0.00412456	0.1999	0.100642	0.428886
chr7:27142671-27142682	0.54	0.559143	0.182026	0.235361	0.488916	0.245694	0.559143
chr7:27143252-27143276	0.5	0.859219	0.185519	0.239125	0.974906	0.489021	0.859219
chr7:27143370-27143416	0.51	0.712219	0.214628	0.243309	0.906099	0.454608	0.712219
chr7:27143450-27143465	0.52	0.516962	0.0460443	0.066299	0.79524	0.399137	0.516962
chr7:27146070-27146126	0.52	0.999978	0.121077	0.169075	0.813494	0.408273	0.999978
chr7:27146155-27146288	0.51	0.988073	0.0259519	0.035696	0.931066	0.467096	0.988073
chr7:27146290-27146599	0.52	0.611531	0.0201307	0.0212867	0.813494	0.408273	0.611531
chr7:27161735-27161789	0.51	0.796464	0.0450201	0.0581279	0.84414	0.423609	0.796464
chr7:27162088-27162425	0.5	0.791447	0.0396416	0.0581951	0.981178	0.492157	0.791447
chr7:27163295-27163380	0.52	0.567906	0.00832229	0.00886333	0.747131	0.375055	0.567906
chr7:27163820-27163899	0.5	0.814775	0.0795326	0.0832003	0.962366	0.48275	0.814775
chr7:27163923-27163960	0.51	0.916874	0.00745076	0.00931193	0.937319	0.470223	0.916874
chr7:27163988-27164097	0.52	0.984604	0.0813628	0.119803	0.777096	0.390056	0.984604
chr7:27168933-27168962	0.52	0.770792	0.0298629	0.0509043	0.753095	0.378041	0.770792
chr7:27169573-27169613	0.51	0.796219	0.0955616	0.157657	0.825721	0.414392	0.796219
chr7:27169637-27169727	0.5	0.935724	0.267324	0.308896	0.949836	0.476484	0.935724
chr7:27169732-27169740	0.51	0.934925	0.214628	0.243309	0.831851	0.41746	0.934925
chr7:27169776-27170412	0.53	0.629983	0.0450201	0.0581279	0.659658	0.331254	0.629983
chr7:27170532-27170615	0.55	0.275389	0.0171114	0.0457508	0.436252	0.219286	0.275389
chr7:27170627-27170637	0.54	0.297349	0.0171114	0.0457508	0.508883	0.255704	0.297349
chr7:27170793-27170994	0.53	0.554486	0.0599001	0.0836183	0.653973	0.328407	0.554486
chr7:27178861-27178880	0.52	0.853236	0.0460443	0.066299	0.741182	0.372077	0.853236
chr7:27179063-27179205	0.51	0.774419	0.361444	0.450878	0.893649	0.44838	0.774419
chr7:27179245-27179510	0.52	0.886086	0.0411736	0.0525438	0.741182	0.372077	0.886086
chr7:27181656-27181693	0.5	0.676561	0.0689886	0.105119	0.9561	0.479616	0.676561
chr7:27182614-27183524	0.53	0.700706	0.181075	0.212739	0.63704	0.319925	0.700706
chr7:27183534-27183701	0.5	0.936743	0.18307	0.23567	0.987451	0.495294	0.936743
chr7:27183766-27183816	0.51	0.859303	0.142817	0.188326	0.831851	0.41746	0.859303
chr7:27183909-27183950	0.51	0.883947	0.361444	0.422878	0.899871	0.451492	0.883947
chr7:27184176-27184264	0.52	0.916978	0.116946	0.162306	0.771075	0.387042	0.916978
chr7:27184427-27184441	0.5	0.848913	0.337725	0.337803	0.968635	0.485885	0.848913
chr7:27184461-27184667	0.56	0.608549	0.0753718	0.102135	0.395706	0.198949	0.608549
chr7:27184737-27184761	0.54	0.518524	0.12741	0.138008	0.498846	0.250673	0.518524
chr7:27184834-27184919	0.54	0.675584	0.0867416	0.0976321	0.544827	0.273721	0.675584
chr7:27184955-27184987	0.53	0.972189	0.116719	0.132535	0.653973	0.328407	0.972189
chr7:27185030-27185043	0.53	0.853209	0.262933	0.290203	0.603743	0.303244	0.853209
chr7:27185236-27185434	0.52	0.592359	0.315182	0.380264	0.813494	0.408273	0.592359
chr7:27185490-27185558	0.52	0.852142	0.165789	0.196318	0.723428	0.363188	0.852142
chr7:27215423-27215475	0.54	0.977482	0.0712755	0.0850578	0.565918	0.284291	0.977482
chr7:27215606-27215660	0.55	0.552812	0.0712755	0.0850578	0.464563	0.233484	0.552812
chr7:27229000-27229042	0.53	0.496796	0.212671	0.29412	0.671086	0.336978	0.496796
chr7:27231806-27231819	0.56	0.44488	0.0813628	0.119803	0.395706	0.198949	0.44488
chr7:27231841-27231908	0.56	0.482815	0.0431817	0.0509102	0.395706	0.198949	0.482815
chr7:4848483-4848499	0.51	0.992993	0.219277	0.267423	0.899871	0.451492	0.992993
chr7:4848525-4848533	0.53	0.394786	0.170147	0.188326	0.671086	0.336978	0.394786
chr7:4848562-4848591	0.54	0.550889	0.214628	0.243309	0.581989	0.292344	0.550889
chr7:4848603-4848637	0.56	0.455575	0.106241	0.135988	0.357525	0.179792	0.455575
chr7:4848683-4848939	0.54	0.333501	0.0298629	0.0949768	0.539616	0.271109	0.333501
chr7:4848995-4849111	0.5	0.764323	0.287371	0.413686	0.993725	0.498431	0.764323
chr7:4849147-4849203	0.56	0.38882	0.0460443	0.066299	0.345332	0.173673	0.38882
chr7:4856927-4856978	0.55	0.632724	0.182026	0.235361	0.42704	0.214666	0.632724
chr7:4857086-4857109	0.5	0.840428	0.0713725	0.0949768	0.968635	0.485885	0.840428
chr7:813750-813773	0.59	0.277623	0.0232334	0.0300566	0.154623	0.0778829	0.277623
chr7:813814-813857	0.52	0.912904	0.133376	0.163246	0.699988	0.351451	0.912904
chr7:813871-814056	0.53	0.840867	0.0955616	0.157657	0.642664	0.322742	0.840867
chr7:814075-814337	0.5	0.864989	0.153179	0.203811	0.949836	0.476484	0.864989
chr7:814347-814374	0.51	0.896851	0.24428	0.32704	0.84414	0.423609	0.896851
chr7:8482538-8482560	0.67	0.0211153	0.000554272	0.000701837	0.00804496	0.00406954	0.0211153
chr7:96655751-96655816	0.5	0.652037	0.285517	0.336377	0.981178	0.492157	0.652037
chr7:96655859-96655981	0.53	0.802695	0.258457	0.258636	0.671086	0.336978	0.802695
chr8:109095602-109095609	0.55	0.557072	0.06777	0.0738862	0.483991	0.243225	0.557072
chr8:1327343-1327367	0.52	0.747906	0.241927	0.331966	0.765067	0.384035	0.747906
chr8:1327472-1327494	0.51	0.937966	0.122347	0.169366	0.912333	0.457726	0.937966
chr8:140631177-140631220	0.57	0.280338	0.00519913	0.00712406	0.267504	0.134602	0.280338
chr8:142842111-142842147	0.52	0.690938	0.315182	0.450878	0.699988	0.351451	0.690938
chr8:1616381-1616462	0.56	0.654207	0.0712755	0.0850578	0.378442	0.190287	0.654207
chr8:1616724-1616775	0.57	0.316603	0.0712392	0.0773741	0.254168	0.127905	0.316603
chr8:23083578-23083587	0.51	0.784026	0.315182	0.452952	0.899871	0.451492	0.784026
chr8:637394-637421	0.54	0.801835	0.0795326	0.118596	0.565918	0.284291	0.801835
chr8:637658-637677	0.54	0.211872	0.0525381	0.0823439	0.560608	0.28163	0.211872
chr8:637757-638037	0.55	0.496641	0.0867416	0.126967	0.479093	0.240769	0.496641
chr8:638046-638058	0.53	0.835897	0.0768334	0.113771	0.671086	0.336978	0.835897
chr8:638107-638250	0.52	0.589596	0.0753718	0.102135	0.801312	0.402177	0.589596
chr8:641451-641541	0.52	0.520121	0.00242757	0.0100811	0.807397	0.405222	0.520121
chr8:88886202-88886209	0.52	0.749319	0.315984	0.399389	0.783131	0.393077	0.749319
chr8:88886400-88886411	0.54	0.363273	0.0944183	0.109424	0.498846	0.250673	0.363273
chr8:99952333-99952338	0.53	0.108209	0.0713725	0.0949768	0.625855	0.314322	0.108209
chr8:99953434-99953442	0.58	0.139502	0.108322	0.135464	0.231957	0.116748	0.139502
chr8:99953913-99953920	0.53	0.929714	0.178094	0.209386	0.688372	0.345635	0.929714
chr9:123656795-123656837	0.52	0.5825	0.441977	0.486333	0.783131	0.393077	0.5825
chr9:123656849-123656879	0.51	0.528514	0.182026	0.235361	0.819602	0.41133	0.528514
chr9:123656903-123656924	0.51	0.818	0.165774	0.176749	0.937319	0.470223	0.818
chr9:123656940-123656971	0.5	0.563306	0.341144	0.401543	0.993725	0.498431	0.563306
chr9:139780492-139780496	0.51	0.549942	0.00574675	0.0141957	0.906099	0.454608	0.549942
