# Supplementary material for: A Noninvasive Multianalytical Approach for Lung Cancer Diagnosis of Patients with Pulmonary Nodules
Source: Adv Sci (Weinh). 2021 May 7;8(13):2100104. doi: 10.1002/advs.202100104 (PMC8261512; doi:10.1002/advs.202100104)
Supplement: Supplementary file 9 — Supplemental Table 8 [file ADVS-8-2100104-s007.xlsx]

## Sheet: Sheet1
eTable 8. List of 57 patient IDs with both tissue DNA (tDNA) and cell-free DNA (cfDNA) methylation sequencing
Patient ID	Malignancy Classification
P10	Malignant
P11	Malignant
P13	Malignant
P19	Malignant
P20	Malignant
P23	Malignant
P25	Malignant
P26	Malignant
P27	Malignant
P30	Malignant
P32	Malignant
P36	Malignant
P37	Malignant
P42	Malignant
P46	Malignant
P51	Malignant
P55	Malignant
P56	Malignant
P59	Malignant
P60	Malignant
P61	Malignant
P62	Malignant
P64	Malignant
P65	Malignant
P7	Malignant
P70	Malignant
P71	Malignant
P74	Malignant
P75	Malignant
P76	Malignant
P101	Benign
P106	Benign
P107	Benign
P114	Benign
P12	Benign
P17	Benign
P18	Benign
P22	Benign
P24	Benign
P28	Benign
P29	Benign
P40	Benign
P41	Benign
P43	Benign
P47	Benign
P52	Benign
P54	Benign
P58	Benign
P63	Benign
P66	Benign
P67	Benign
P72	Benign
P86	Benign
P88	Benign
P9	Benign
P94	Benign
P99	Benign
