# Supplementary material for: A Noninvasive Multianalytical Approach for Lung Cancer Diagnosis of Patients with Pulmonary Nodules
Source: Adv Sci (Weinh). 2021 May 7;8(13):2100104. doi: 10.1002/advs.202100104 (PMC8261512; doi:10.1002/advs.202100104)
Supplement: Supplementary file 10 — Supplemental Table 9 [file ADVS-8-2100104-s010.xlsx]

## Sheet: Sheet1
eTable 9. Average extracted cfDNA quantity (normalized to ng/mL of whole blood) of the malignant samples and the integrative multi-analytic model’s performance according to different ranges of nodule lengths on (a) discovery cohort, and (b) independent validation cohort
a. Discovery Cohort
Nodule length	Malignant Nodules count	Extracted cfDNA(ng/mL)	Specificity	Sensitivity	PPV	NPV	Accuracy
<=1cm	3	551(±159.9)	0.833333	0.333333	0.5	0.714286	0.666667
1-2cm	31	613.35(±283.96)	0.928571	0.709677	0.956522	0.590909	0.777778
2-3cm	35	625.71(±322.55)	0.857143	0.657143	0.958333	0.333333	0.690476
Total	69	616.91(±297.63)	0.888889	0.666667	0.938776	0.510638	0.729167
b. Independent Validation Cohort
Nodule length	Malignant Nodules count	Extracted cfDNA(ng/mL)	Specificity	Sensitivity	PPV	NPV	Accuracy
<=1cm	1	858	1	1	1	1	1
1-2cm	6	703.33(±237.44)	0.833333	0.833333	0.833333	0.833333	0.833333
2-3cm	8	1015.75(±230.14)	0.833333	0.75	0.857143	0.714286	0.785714
Total	15	880.27(±265.62)	0.857143	0.8	0.857143	0.8	0.827586
