# Supplementary material for: A Noninvasive Multianalytical Approach for Lung Cancer Diagnosis of Patients with Pulmonary Nodules
Source: Adv Sci (Weinh). 2021 May 7;8(13):2100104. doi: 10.1002/advs.202100104 (PMC8261512; doi:10.1002/advs.202100104)
Supplement: Supplementary file 11 — Supplemental Table 10 [file ADVS-8-2100104-s001.xlsx]

## Sheet: Sheet1
eTable 10. PET/CT results of an independent 61-patient cohort
Patient ID	SUVmax	Pathology Assessment	Malignancy Prediction if Using SUVmax >2.5 Threshold
1	15.46	Malignant	Malignant
2	15.95	Malignant	Malignant
3	11.54	Malignant	Malignant
4	8.47	Malignant	Malignant
5	3.18	Malignant	Malignant
6	10.17	Malignant	Malignant
7	1.78	Malignant	Benign
8	5.67	Malignant	Malignant
9	8.91	Malignant	Malignant
10	4.77	Malignant	Malignant
11	11.28	Malignant	Malignant
12	12.07	Malignant	Malignant
13	5.85	Malignant	Malignant
14	5.12	Malignant	Malignant
15	3.52	Malignant	Malignant
16	12.01	Malignant	Malignant
17	4.42	Malignant	Malignant
18	1.79	Malignant	Benign
19	8.55	Malignant	Malignant
20	8.87	Malignant	Malignant
21	8.58	Malignant	Malignant
22	8.32	Malignant	Malignant
23	2.11	Malignant	Benign
24	11.07	Malignant	Malignant
25	6.2	Malignant	Malignant
26	10.63	Malignant	Malignant
27	4.05	Malignant	Malignant
28	12.86	Malignant	Malignant
29	10.2	Malignant	Malignant
30	4.64	Malignant	Malignant
31	3.99	Malignant	Malignant
32	9.04	Malignant	Malignant
33	13.16	Malignant	Malignant
34	8.15	Malignant	Malignant
35	14.52	Malignant	Malignant
36	4.67	Malignant	Malignant
37	10.39	Malignant	Malignant
38	11.65	Malignant	Malignant
39	6.25	Malignant	Malignant
40	9.49	Malignant	Malignant
41	12.46	Malignant	Malignant
42	1.38	Malignant	Benign
43	5.46	Malignant	Malignant
44	1.59	Malignant	Benign
45	10.13	Malignant	Malignant
46	3.59	Malignant	Malignant
47	13.12	Malignant	Malignant
48	6.14	Malignant	Malignant
49	11.62	Malignant	Malignant
50	10.25	Malignant	Malignant
51	2.64	Benign TB	Malignant
52	2.97	Benign TB	Malignant
53	8.38	Benign TB	Malignant
54	9.79	Benign TB	Malignant
55	13.42	Benign TB	Malignant
56	1.78	Benign TB	Benign
57	2.98	Benign TB	Malignant
58	3.64	Benign TB	Malignant
59	9.18	Benign TB	Malignant
60	6.61	Benign TB	Malignant
61	5.98	Benign TB	Malignant
