# Supplementary material for: A Noninvasive Multianalytical Approach for Lung Cancer Diagnosis of Patients with Pulmonary Nodules
Source: Adv Sci (Weinh). 2021 May 7;8(13):2100104. doi: 10.1002/advs.202100104 (PMC8261512; doi:10.1002/advs.202100104)
Supplement: Supplementary file 12 — Supplemental Table 11 [file ADVS-8-2100104-s005.xlsx]

## Sheet: Sheet1
eTable 11. Integrative multi-analytic model's prediction results of 23 patients on the independent validation cohort
Patient ID	Pathology Assessment	Integrative Multi-analytic Model Prediction
P116	Malignant	Malignant
P117	Malignant	Malignant
P119	Benign TB	Benign
P120	Malignant	Malignant
P121	Malignant	Benign
P123	Benign TB	Benign
P124	Benign TB	Benign
P125	Malignant	Malignant
P126	Malignant	Malignant
P128	Benign TB	Malignant
P129	Malignant	Malignant
P130	Malignant	Malignant
P132	Malignant	Malignant
P134	Malignant	Malignant
P135	Benign TB	Benign
P136	Malignant	Malignant
P137	Benign TB	Benign
P139	Benign TB	Benign
P141	Malignant	Malignant
P142	Benign TB	Benign
P55	Malignant	Malignant
P59	Malignant	Benign
P65	Malignant	Benign
